# Supplementary material for: Precursor RNA structural patterns at SF3B1 mutation sensitive cryptic 3’ splice sites
Source: bioRxiv. 2025 Feb 22:2025.02.19.638873. Preprint. [Version 1] doi: 10.1101/2025.02.19.638873 (PMC11870503; doi:10.1101/2025.02.19.638873)
Supplement: Supplement 1 [file media-1.xlsx]

## Sheet: Supp_Table_2
ID	GeneID	geneSymbol	chr	strand	longExonStart_0base	longExonEnd	shortES	shortEE	flankingES	flankingEE	ID.1	IJC_SAMPLE_1	SJC_SAMPLE_1	IJC_SAMPLE_2	SJC_SAMPLE_2	IncFormLen	SkipFormLen	PValue	FDR	IncLevel1	IncLevel2	IncLevelDifference	type	median_IJC_SAMPLE_1	median_SJC_SAMPLE_1	median_IJC_SAMPLE_2	median_SJC_SAMPLE_2	sample	color	splice_id
28125	ENSG00000124574.15	ABCC10	chr6	+	43438258	43438390	43438336	43438390	43437933	43438013	28125	2,1,2	0,1,0	3,4,3	4,2,1	227	149	0.000173889	0.0114566	1.0,0.396,1.0	0.33,0.568,0.663	0.278	A3SS	2	0	3	2	Nalm_6	Not Significant	ABCC10:chr6:43438258:43438390:43438336:43438390:43437933:43438013:+
29329	ENSG00000124574.15	ABCC10	chr6	+	43438258	43438390	43438336	43438390	43437933	43438013	29329	3,1,0,2,11,3,0,3	0,6,1,2,0,10,1,0	0,0,0,3	6,5,11,0	217	139	0.00556427	0.0876349	1.0,0.096,0.0,0.39,1.0,0.161,0.0,1.0	0.0,0.0,0.0,1.0	0.206	A3SS	2.5	1	0	5.5	MDS	Not Significant	ABCC10:chr6:43438258:43438390:43438336:43438390:43437933:43438013:+
7170	ENSG00000114770.17	ABCC5	chr3	-	183985303	183985455	183985303	183985378	183987769	183987917	7170	6,8,10	33,30,23	27,29,46	6,10,18	226	149	2.10942e-15	1.156e-12	0.107,0.15,0.223	0.748,0.657,0.628	-0.518	A3SS	8	30	29	10	Nalm_6	Sig	ABCC5:chr3:183985303:183985455:183985303:183985378:183987769:183987917:-
6566	ENSG00000114770.17	ABCC5	chr3	-	183985303	183985455	183985303	183985378	183987769	183987917	6566	4,3	12,15	10,12	4,4	216	139	5.26383e-06	0.000564046	0.177,0.114	0.617,0.659	-0.493	A3SS	3.5	13.5	11	4	K562_K700E	Sig	ABCC5:chr3:183985303:183985455:183985303:183985378:183987769:183987917:-
7258	ENSG00000114770.17	ABCC5	chr3	-	183985303	183985455	183985303	183985378	183987769	183987917	7258	10,13,15,27,45,27,13,71	77,107,126,145,188,90,97,225	17,50,66,20	6,13,19,32	216	139	1.9984e-13	4.98392e-11	0.077,0.073,0.071,0.107,0.133,0.162,0.079,0.169	0.646,0.712,0.691,0.287	-0.475	A3SS	21	116.5	35	16	MDS	Sig	ABCC5:chr3:183985303:183985455:183985303:183985378:183987769:183987917:-
39938	ENSG00000131584.19	ACAP3	chr1	-	1298012	1298128	1298012	1298113	1298369	1298421	39938	8,19,6	46,52,32	2,5,9	35,76,70	164	149	0.00113899	0.050168	0.136,0.249,0.146	0.049,0.056,0.105	0.107	A3SS	8	46	5	70	Nalm_6	Not Significant	ACAP3:chr1:1298012:1298128:1298012:1298113:1298369:1298421:-
41995	ENSG00000131584.19	ACAP3	chr1	-	1298012	1298128	1298012	1298113	1298369	1298421	41995	10,11,20,4,14,15,3,16	39,34,38,17,116,47,31,46	0,0,4,0	69,56,70,46	154	139	2.22045e-16	7.53022e-14	0.188,0.226,0.322,0.175,0.098,0.224,0.08,0.239	0.0,0.0,0.049,0.0	0.182	A3SS	12.5	38.5	0	62.5	MDS	Not Significant	ACAP3:chr1:1298012:1298128:1298012:1298113:1298369:1298421:-
16484	ENSG00000181513.15	ACBD4	chr17	+	45137667	45137830	45137721	45137830	45137367	45137454	16484	7,4	6,4	0,0	9,6	193	139	5.27066e-07	8.50304e-05	0.457,0.419	0.0,0.0	0.438	A3SS	5.5	5	0	7.5	K562_K700E	Not Significant	ACBD4:chr17:45137667:45137830:45137721:45137830:45137367:45137454:+
22634	ENSG00000181513.15	ACBD4	chr17	+	45137667	45137830	45137721	45137830	45137367	45137454	22634	4,4,13,12,1,1,0,0	17,10,36,12,3,10,5,9	0,0,0,0	17,28,15,7	193	139	7.94808e-09	7.81604e-07	0.145,0.224,0.206,0.419,0.194,0.067,0.0,0.0	0.0,0.0,0.0,0.0	0.157	A3SS	2.5	10	0	16	MDS	Not Significant	ACBD4:chr17:45137667:45137830:45137721:45137830:45137367:45137454:+
23500	ENSG00000223959.9	AFG3L1P	chr16	+	89977638	89977802	89977714	89977802	89972647	89972765	23500	63,49,34	22,18,5	76,90,65	6,4,4	225	149	1.18216e-06	0.000168492	0.655,0.643,0.818	0.893,0.937,0.915	-0.21	A3SS	49	18	76	4	Nalm_6	Sig	AFG3L1P:chr16:89977638:89977802:89977714:89977802:89972647:89972765:+
24425	ENSG00000223959.9	AFG3L1P	chr16	+	89977638	89977802	89977714	89977802	89972647	89972765	24425	24,60,5,5,3,5,13,9	0,17,3,0,4,1,2,1	4,16,15,8	0,0,0,0	215	139	6.54216e-07	3.92713e-05	1.0,0.695,0.519,1.0,0.327,0.764,0.808,0.853	1.0,1.0,1.0,1.0	-0.254	A3SS	7	1.5	11.5	0	MDS	Not Significant	AFG3L1P:chr16:89977638:89977802:89977714:89977802:89972647:89972765:+
9646	ENSG00000131503.21	ANKHD1	chr5	+	140438493	140438617	140438502	140438617	140436103	140436257	9646	252227129	83,59,44	15,35,27	106,129,89	158	149	0	0	0.741,0.784,0.734	0.118,0.204,0.222	0.572	A3SS	227	59	27	106	Nalm_6	Sig	ANKHD1:chr5:140438493:140438617:140438502:140438617:140436103:140436257:+
9753	ENSG00000131503.21	ANKHD1	chr5	+	140438493	140438617	140438502	140438617	140436103	140436257	9753	61,67,53,62,91,57,25,87	21,17,0,13,31,11,5,12	1,17,15,11	0,17,53,17	148	139	0.000730912	0.0160987	0.732,0.787,1.0,0.817,0.734,0.83,0.824,0.872	1.0,0.484,0.21,0.378	0.306	A3SS	61.5	12.5	13	17	MDS	Sig	ANKHD1:chr5:140438493:140438617:140438502:140438617:140436103:140436257:+
2609	ENSG00000166233.15	ARIH1	chr15	+	72570163	72570307	72570176	72570307	72567105	72567177	2609	42,72,26	307302172	34,30,42	447444427	162	149	6.38557e-07	9.77103e-05	0.112,0.18,0.122	0.065,0.059,0.083	0.069	A3SS	42	302	34	444	Nalm_6	Sig	ARIH1:chr15:72570163:72570307:72570176:72570307:72567105:72567177:+
2636	ENSG00000166233.15	ARIH1	chr15	+	72570163	72570307	72570176	72570307	72567105	72567177	2636	0,45,40,22,64,39,21,43	76,49,116,86,74,82,53,41	0,3,2,1	15135297130	152	139	0	0	0.0,0.456,0.24,0.19,0.442,0.303,0.266,0.49	0.0,0.02,0.006,0.007	0.29	A3SS	39.5	75	1.5	132.5	MDS	Not Significant	ARIH1:chr15:72570163:72570307:72570176:72570307:72567105:72567177:+
37200	ENSG00000135390.21	ATP5MC2	chr12	-	53669870	53669989	53669870	53669952	53672575	53674021	37200	3,5	0,3	1,1	1,6	176	139	0.00225505	0.0701119	1.0,0.568	0.441,0.116	0.506	A3SS	4	1.5	1	3.5	K562_K700E	Not Significant	ATP5MC2:chr12:53669870:53669989:53669870:53669952:53672575:53674021:-
78840	ENSG00000135390.21	ATP5MC2	chr12	-	53669870	53669989	53669870	53669952	53672575	53674021	78840	72,66,32,12,23,36,18,9	0,0,0,0,0,0,0,0	27,7,1,10	9,0,0,0	176	139	0.000707137	0.0156272	1.0,1.0,1.0,1.0,1.0,1.0,1.0,1.0	0.703,1.0,1.0,1.0	0.074	A3SS	27.5	0	8.5	0	MDS	Not Significant	ATP5MC2:chr12:53669870:53669989:53669870:53669952:53672575:53674021:-
608	ENSG00000171552.14	BCL2L1	chr20	-	31721654	31722348	31721654	31722330	31723734	31723978	608	57,43,29	7,2,0	19,28,31	15,22,12	167	149	8.80275e-10	2.30482e-07	0.879,0.95,1.0	0.531,0.532,0.697	0.356	A3SS	43	2	28	15	Nalm_6	Not Significant	BCL2L1:chr20:31721654:31722348:31721654:31722330:31723734:31723978:-
564	ENSG00000171552.14	BCL2L1	chr20	-	31721654	31722348	31721654	31722330	31723734	31723978	564	4,5	0,0	2,3	3,3	157	139	1.26223e-06	0.000175377	1.0,1.0	0.371,0.47	0.58	A3SS	4.5	0	2.5	3	K562_K700E	Not Significant	BCL2L1:chr20:31721654:31722348:31721654:31722330:31723734:31723978:-
66057	ENSG00000115760.15	BIRC6	chr2	+	32392023	32392150	32392038	32392150	32388810	32388943	66057	17,12,10	67,87,59	0,1,5	68117170	164	149	9.0542e-12	3.35896e-09	0.187,0.111,0.133	0.0,0.008,0.026	0.132	A3SS	12	67	1	117	Nalm_6	Not Significant	BIRC6:chr2:32392023:32392150:32392038:32392150:32388810:32388943:+
68909	ENSG00000115760.15	BIRC6	chr2	+	32392023	32392150	32392038	32392150	32388810	32388943	68909	0,5,22,8,4,7,2,7	31,44,10,28,31,26,13,52	0,0,0,0	27,61,99,50	154	139	3.49265e-12	6.86926e-10	0.0,0.093,0.665,0.205,0.104,0.195,0.122,0.108	0.0,0.0,0.0,0.0	0.186	A3SS	6	29.5	0	55.5	MDS	Not Significant	BIRC6:chr2:32392023:32392150:32392038:32392150:32388810:32388943:+
29934	ENSG00000271816.1	BMS1P4	chr10	-	73724774	73724838	73724774	73724828	73725960	73726040	29934	3,5,1	6,8,1	2,0,7	0,1,0	159	149	0.000235642	0.0146793	0.319,0.369,0.484	1.0,0.0,1.0	-0.276	A3SS	3	6	2	0	Nalm_6	Not Significant	BMS1P4:chr10:73724774:73724838:73724774:73724828:73725960:73726040:-
19515	ENSG00000271816.1	BMS1P4	chr10	-	73724774	73724838	73724774	73724828	73725960	73726040	19515	1,1	4,6	2,4	0,0	149	139	1.17813e-08	3.25827e-06	0.189,0.135	1.0,1.0	-0.838	A3SS	1	5	3	0	K562_K700E	Not Significant	BMS1P4:chr10:73724774:73724838:73724774:73724828:73725960:73726040:-
7035	ENSG00000164008.17	C1orf50	chr1	+	42773545	42773649	42773562	42773649	42767508	42767624	7035	5,3	28,19	0,0	10,17	156	139	0.000708722	0.0295698	0.137,0.123	0.0,0.0	0.13	A3SS	4	23.5	0	13.5	K562_K700E	Not Significant	C1orf50:chr1:42773545:42773649:42773562:42773649:42767508:42767624:+
7766	ENSG00000164008.17	C1orf50	chr1	+	42773545	42773649	42773562	42773649	42767508	42767624	7766	19,9,0,5,0,3,1,4	71,44,35,18,24,21,26,21	0,2,0,0	21,42,20,9	156	139	2.16969e-06	0.000111597	0.193,0.154,0.0,0.198,0.0,0.113,0.033,0.145	0.0,0.041,0.0,0.0	0.094	A3SS	3.5	25	0	20.5	MDS	Not Significant	C1orf50:chr1:42773545:42773649:42773562:42773649:42767508:42767624:+
18032	ENSG00000099991.18	CABIN1	chr22	+	24168431	24168521	24168446	24168521	24167222	24167313	18032	5,1	5,15	0,0	15,25	154	139	0.000458861	0.0215278	0.474,0.057	0.0,0.0	0.266	A3SS	3	10	0	20	K562_K700E	Not Significant	CABIN1:chr22:24168431:24168521:24168446:24168521:24167222:24167313:+
27150	ENSG00000099991.18	CABIN1	chr22	+	24168431	24168521	24168446	24168521	24167222	24167313	27150	35,23,21,15,19,19,12,14	188,218,192,118,175,156,75,139	0,9,6,8	124195196130	154	139	4.45425e-10	5.8775e-08	0.144,0.087,0.09,0.103,0.089,0.099,0.126,0.083	0.0,0.04,0.027,0.053	0.073	A3SS	19	165.5	7	162.5	MDS	Not Significant	CABIN1:chr22:24168431:24168521:24168446:24168521:24167222:24167313:+
6828	ENSG00000108509.21	CAMTA2	chr17	-	4982088	4982175	4982088	4982160	4982756	4982892	6828	32,43,10	41,47,28	13,10,31	72,59,88	164	149	0.000176807	0.0116271	0.415,0.454,0.245	0.141,0.133,0.242	0.199	A3SS	32	41	13	72	Nalm_6	Sig	CAMTA2:chr17:4982088:4982175:4982088:4982160:4982756:4982892:-
6263	ENSG00000108509.21	CAMTA2	chr17	-	4982088	4982175	4982088	4982160	4982756	4982892	6263	9,11	2,0	5,9	16,18	154	139	5.54865e-08	1.27879e-05	0.802,1.0	0.22,0.311	0.635	A3SS	10	1	7	17	K562_K700E	Not Significant	CAMTA2:chr17:4982088:4982175:4982088:4982160:4982756:4982892:-
6922	ENSG00000108509.21	CAMTA2	chr17	-	4982088	4982175	4982088	4982160	4982756	4982892	6922	17,28,37,3,25,16,8,15	52,30,15,9,22,7,5,22	0,5,6,1	4,14,37,5	154	139	1.33798e-05	0.000535002	0.228,0.457,0.69,0.231,0.506,0.674,0.591,0.381	0.0,0.244,0.128,0.153	0.339	A3SS	16.5	18.5	3	9.5	MDS	Not Significant	CAMTA2:chr17:4982088:4982175:4982088:4982160:4982756:4982892:-
66392	ENSG00000132024.18	CC2D1A	chr19	+	13923317	13923399	13923332	13923399	13920749	13920922	66392	20,15,11	103,81,50	2,10,5	104,88,157	164	149	7.77762e-07	0.000116985	0.15,0.144,0.167	0.017,0.094,0.028	0.107	A3SS	15	81	5	104	Nalm_6	Not Significant	CC2D1A:chr19:13923317:13923399:13923332:13923399:13920749:13920922:+
69300	ENSG00000132024.18	CC2D1A	chr19	+	13923317	13923399	13923332	13923399	13920749	13920922	69300	27,27,11,12,11,23,9,8	86,59,37,59,56,37,11,35	0,0,0,0	14,53,97,15	154	139	0	0	0.221,0.292,0.212,0.155,0.151,0.359,0.425,0.171	0.0,0.0,0.0,0.0	0.248	A3SS	11.5	46.5	0	34	MDS	Not Significant	CC2D1A:chr19:13923317:13923399:13923332:13923399:13920749:13920922:+
67048	ENSG00000137101.14	CD72	chr9	-	35615942	35616278	35615942	35616270	35616599	35616689	67048	34,23,36	4,12,17	26,77,103	0,0,2	157	149	9.33253e-13	3.7486e-10	0.89,0.645,0.668	1.0,1.0,0.98	-0.259	A3SS	34	12	77	0	Nalm_6	Sig	CD72:chr9:35615942:35616278:35615942:35616270:35616599:35616689:-
70125	ENSG00000137101.14	CD72	chr9	-	35615942	35616278	35615942	35616270	35616599	35616689	70125	47,23,29,50,13,37,46,0	67,0,4,0,13,7,4,8	17,18,50,43	0,1,0,1	147	139	1.83023e-07	1.27229e-05	0.399,1.0,0.873,1.0,0.486,0.833,0.916,0.0	1.0,0.945,1.0,0.976	-0.292	A3SS	33	5.5	30.5	0.5	MDS	Not Significant	CD72:chr9:35615942:35616278:35615942:35616270:35616599:35616689:-
44981	ENSG00000097046.13	CDC7	chr1	+	91501636	91501831	91501653	91501831	91500850	91500948	44981	17,14,5	50,55,35	2,0,0	40,22,30	166	149	2.06597e-08	4.43926e-06	0.234,0.186,0.114	0.043,0.0,0.0	0.164	A3SS	14	50	0	30	Nalm_6	Not Significant	CDC7:chr1:91501636:91501831:91501653:91501831:91500850:91500948:+
25539	ENSG00000097046.13	CDC7	chr1	+	91501636	91501831	91501653	91501831	91500850	91500948	25539	5,1	17,13	0,0	13,16	156	139	0.00100806	0.0384665	0.208,0.064	0.0,0.0	0.136	A3SS	3	15	0	14.5	K562_K700E	Not Significant	CDC7:chr1:91501636:91501831:91501653:91501831:91500850:91500948:+
53130	ENSG00000174799.11	CEP135	chr4	+	56009712	56009903	56009734	56009903	56008326	56008382	53130	10,29,9	16,21,14	1,0,0	118,68,37	171	149	0	0	0.353,0.546,0.359	0.007,0.0,0.0	0.417	A3SS	10	16	0	68	Nalm_6	Not Significant	CEP135:chr4:56009712:56009903:56009734:56009903:56008326:56008382:+
28812	ENSG00000174799.11	CEP135	chr4	+	56009712	56009903	56009734	56009903	56008326	56008382	28812	2,5	4,5	0,0	7,7	161	139	7.84079e-06	0.000777094	0.302,0.463	0.0,0.0	0.383	A3SS	3.5	4.5	0	7	K562_K700E	Not Significant	CEP135:chr4:56009712:56009903:56009734:56009903:56008326:56008382:+
12127	ENSG00000166004.15	CEP295	chr11	+	93729610	93729781	93729613	93729781	93729433	93729530	12127	2,1	11,8	5,8	5,6	142	139	0.00070231	0.0294291	0.151,0.109	0.495,0.566	-0.4	A3SS	1.5	9.5	6.5	5.5	K562_K700E	Not Significant	CEP295:chr11:93729610:93729781:93729613:93729781:93729433:93729530:+
13359	ENSG00000166004.15	CEP295	chr11	+	93729610	93729781	93729613	93729781	93729433	93729530	13359	5,13,9,5,14,6,2,10	26,36,35,15,18,17,36,25	26,16,30,7	7,42,63,4	142	139	0.00488806	0.0786053	0.158,0.261,0.201,0.246,0.432,0.257,0.052,0.281	0.784,0.272,0.318,0.631	-0.265	A3SS	7.5	25.5	21	24.5	MDS	Sig	CEP295:chr11:93729610:93729781:93729613:93729781:93729433:93729530:+
41106	ENSG00000135837.16	CEP350	chr1	+	180024418	180024582	180024430	180024582	180022697	180022848	41106	115,107,56	31,64,24	200,110,86	21,27,16	161	149	3.80915e-05	0.00330005	0.774,0.607,0.683	0.898,0.79,0.833	-0.152	A3SS	107	31	110	21	Nalm_6	Sig	CEP350:chr1:180024418:180024582:180024430:180024582:180022697:180022848:+
43208	ENSG00000135837.16	CEP350	chr1	+	180024418	180024582	180024430	180024582	180022697	180022848	43208	11,20,0,32,10,22,4,8	0,16,23,26,0,13,2,27	3,17,60,8	0,7,2,0	151	139	0.000111265	0.00326524	1.0,0.535,0.0,0.531,1.0,0.609,0.648,0.214	1.0,0.691,0.965,1.0	-0.347	A3SS	10.5	14.5	12.5	1	MDS	Sig	CEP350:chr1:180024418:180024582:180024430:180024582:180022697:180022848:+
45817	ENSG00000127586.17	CHTF18	chr16	+	794033	794192	794053	794192	793143	793274	45817	102,118,75	108,111,80	7,14,13	131289345	169	149	0	0	0.454,0.484,0.453	0.045,0.041,0.032	0.424	A3SS	102	108	13	289	Nalm_6	Sig	CHTF18:chr16:794033:794192:794053:794192:793143:793274:+
25851	ENSG00000127586.17	CHTF18	chr16	+	794033	794192	794053	794192	793143	793274	25851	16,15	12,9	4,1	47,35	159	139	4.60187e-13	4.31077e-10	0.538,0.593	0.069,0.024	0.519	A3SS	15.5	10.5	2.5	41	K562_K700E	Not Significant	CHTF18:chr16:794033:794192:794053:794192:793143:793274:+
57056	ENSG00000092853.14	CLSPN	chr1	-	35746765	35746992	35746765	35746977	35747906	35748061	57056	119125113	15,24,20	167148212	10,3,1	164	149	1.92725e-11	6.64609e-09	0.878,0.826,0.837	0.938,0.978,0.995	-0.123	A3SS	119	20	167	3	Nalm_6	Sig	CLSPN:chr1:35746765:35746992:35746765:35746977:35747906:35748061:-
59251	ENSG00000092853.14	CLSPN	chr1	-	35746765	35746992	35746765	35746977	35747906	35748061	59251	50,92,59,64,42,54,52,64	35,6,12,4,0,9,5,3	18,60,108,40	0,0,0,0	154	139	1.85865e-11	3.23476e-09	0.563,0.933,0.816,0.935,1.0,0.844,0.904,0.951	1.0,1.0,1.0,1.0	-0.132	A3SS	56.5	5.5	50	0	MDS	Not Significant	CLSPN:chr1:35746765:35746992:35746765:35746977:35747906:35748061:-
16367	ENSG00000093010.15	COMT	chr22	+	19962557	19962815	19962658	19962815	19961198	19961289	16367	272268175	48,27,15	174309260	2,2,0	250	149	0	0	0.772,0.855,0.874	0.981,0.989,1.0	-0.156	A3SS	268	27	260	2	Nalm_6	Sig	COMT:chr22:19962557:19962815:19962658:19962815:19961198:19961289:+
14033	ENSG00000093010.15	COMT	chr22	+	19962557	19962815	19962658	19962815	19961198	19961289	14033	168155	28,24	411436	0,0	240	139	0	0	0.777,0.789	1.0,1.0	-0.217	A3SS	161.5	26	423.5	0	K562_K700E	Sig	COMT:chr22:19962557:19962815:19962658:19962815:19961198:19961289:+
16649	ENSG00000093010.15	COMT	chr22	+	19962557	19962815	19962658	19962815	19961198	19961289	16649	6.46524e+23	62,99,85,59,58,46,44,39	341346407375	0,0,0,0	240	139	0	0	0.858,0.754,0.817,0.812,0.852,0.735,0.713,0.856	1.0,1.0,1.0,1.0	-0.2	A3SS	482	58.5	360.5	0	MDS	Sig	COMT:chr22:19962557:19962815:19962658:19962815:19961198:19961289:+
26998	ENSG00000166200.15	COPS2	chr15	-	49128701	49128773	49128701	49128760	49129476	49129559	26998	21,25,11	151,246,93	3,0,4	320183171	162	149	1.73195e-14	8.62242e-12	0.113,0.085,0.098	0.009,0.0,0.021	0.089	A3SS	21	151	3	183	Nalm_6	Not Significant	COPS2:chr15:49128701:49128773:49128701:49128760:49129476:49129559:-
18353	ENSG00000166200.15	COPS2	chr15	-	49128701	49128773	49128701	49128760	49129476	49129559	18353	12,10	130125	0,2	104112	152	139	1.6817e-05	0.00154541	0.078,0.068	0.0,0.016	0.065	A3SS	11	127.5	1	108	K562_K700E	Not Significant	COPS2:chr15:49128701:49128773:49128701:49128760:49129476:49129559:-
27976	ENSG00000166200.15	COPS2	chr15	-	49128701	49128773	49128701	49128760	49129476	49129559	27976	4,26,120,19,89,25,17,15	9.32412e+22	0,3,0,1	21254349219	152	139	0	0	0.038,0.09,0.346,0.073,0.223,0.17,0.122,0.034	0.0,0.011,0.0,0.004	0.133	A3SS	22	214.5	0.5	236.5	MDS	Not Significant	COPS2:chr15:49128701:49128773:49128701:49128760:49129476:49129559:-
68407	ENSG00000167113.11	COQ4	chr9	+	128332152	128332282	128332165	128332282	128325778	128325881	68407	93,56,30	12,10,3	97,80,67	0,0,1	162	149	8.47753e-10	2.22792e-07	0.877,0.837,0.902	1.0,1.0,0.984	-0.123	A3SS	56	10	80	0	Nalm_6	Sig	COQ4:chr9:128332152:128332282:128332165:128332282:128325778:128325881:+
71516	ENSG00000167113.11	COQ4	chr9	+	128332152	128332282	128332165	128332282	128325778	128325881	71516	145,99,94,63,89,44,43,134	6,32,19,5,4,9,5,0	51,91,98,42	0,3,0,0	152	139	4.96117e-10	6.45255e-08	0.957,0.739,0.819,0.92,0.953,0.817,0.887,1.0	1.0,0.965,1.0,1.0	-0.105	A3SS	91.5	5.5	71	0	MDS	Not Significant	COQ4:chr9:128332152:128332282:128332165:128332282:128325778:128325881:+
23583	ENSG00000178773.15	CPNE7	chr16	+	89585396	89585553	89585463	89585553	89584820	89584857	23583	28,21,14	163,136,64	8,1,4	118120106	216	149	2.48375e-08	5.25707e-06	0.106,0.096,0.131	0.045,0.006,0.025	0.086	A3SS	21	136	4	118	Nalm_6	Not Significant	CPNE7:chr16:89585396:89585553:89585463:89585553:89584820:89584857:+
17030	ENSG00000178773.15	CPNE7	chr16	+	89585396	89585553	89585463	89585553	89584820	89584857	17030	14,8	27,17	4,3	32,43	206	139	9.97006e-05	0.00650608	0.259,0.241	0.078,0.045	0.189	A3SS	11	22	3.5	37.5	K562_K700E	Not Significant	CPNE7:chr16:89585396:89585553:89585463:89585553:89584820:89584857:+
37225	ENSG00000100368.15	CSF2RB	chr22	+	36935314	36935441	36935350	36935441	36933831	36933994	37225	26,22,17	76,75,52	6,10,12	72,80,133	185	149	1.17396e-06	0.000168001	0.216,0.191,0.208	0.063,0.091,0.068	0.131	A3SS	22	75	10	80	Nalm_6	Sig	CSF2RB:chr22:36935314:36935441:36935350:36935441:36933831:36933994:+
38722	ENSG00000100368.15	CSF2RB	chr22	+	36935314	36935441	36935350	36935441	36933831	36933994	38722	35,49,10,22,25,26,12,58	240,438,84,213,339,113,70,236	4,16,0,0	101,113,51,46	175	139	0.000105445	0.00311588	0.104,0.082,0.086,0.076,0.055,0.155,0.12,0.163	0.03,0.101,0.0,0.0	0.072	A3SS	25.5	224.5	2	76	MDS	Not Significant	CSF2RB:chr22:36935314:36935441:36935350:36935441:36933831:36933994:+
33054	ENSG00000154832.16	CXXC1	chr18	-	50284923	50285351	50284923	50285247	50285748	50285928	33054	457285229	153,153,67	406499565	10,18,19	253	149	0	0	0.638,0.523,0.668	0.96,0.942,0.946	-0.34	A3SS	285	153	499	18	Nalm_6	Sig	CXXC1:chr18:50284923:50285351:50284923:50285247:50285748:50285928:-
20800	ENSG00000154832.16	CXXC1	chr18	-	50284923	50285351	50284923	50285247	50285748	50285928	20800	18,26	4,2	27,35	1,0	243	139	0.00154831	0.0535439	0.72,0.881	0.939,1.0	-0.169	A3SS	22	3	31	0.5	K562_K700E	Not Significant	CXXC1:chr18:50284923:50285351:50284923:50285247:50285748:50285928:-
34567	ENSG00000154832.16	CXXC1	chr18	-	50284923	50285351	50284923	50285247	50285748	50285928	34567	2.6039e+23	142,117,45,51,122,44,54,131	284237310102	5,9,12,3	243	139	0	0	0.512,0.656,0.722,0.604,0.446,0.647,0.517,0.367	0.97,0.938,0.937,0.951	-0.39	A3SS	156.5	85.5	260.5	7	MDS	Sig	CXXC1:chr18:50284923:50285351:50284923:50285247:50285748:50285928:-
16207	ENSG00000099958.15	DERL3	chr22	-	23834502	23834979	23834502	23834932	23837063	23837154	16207	11,9,2	9,7,1	1,5,2	8,16,13	196	149	8.19208e-05	0.00616753	0.482,0.494,0.603	0.087,0.192,0.105	0.398	A3SS	9	7	2	13	Nalm_6	Not Significant	DERL3:chr22:23834502:23834979:23834502:23834932:23837063:23837154:-
16501	ENSG00000099958.15	DERL3	chr22	-	23834502	23834979	23834502	23834932	23837063	23837154	16501	11,54,20,20,37,5,0,6	5,30,32,43,46,19,28,21	0,0,0,0	8,13,49,10	186	139	2.28706e-14	6.28716e-12	0.622,0.574,0.318,0.258,0.375,0.164,0.0,0.176	0.0,0.0,0.0,0.0	0.311	A3SS	15.5	29	0	11.5	MDS	Not Significant	DERL3:chr22:23834502:23834979:23834502:23834932:23837063:23837154:-
16408	ENSG00000070413.20	DGCR2	chr22	-	19056985	19057186	19056985	19057162	19063201	19063278	16408	25,30,9	114,117,43	0,0,0	128151122	173	149	0	0	0.159,0.181,0.153	0.0,0.0,0.0	0.164	A3SS	25	114	0	128	Nalm_6	Not Significant	DGCR2:chr22:19056985:19057186:19056985:19057162:19063201:19063278:-
14073	ENSG00000070413.20	DGCR2	chr22	-	19056985	19057186	19056985	19057162	19063201	19063278	14073	12,9	49,53	0,0	175162	163	139	4.07663e-12	3.03542e-09	0.173,0.126	0.0,0.0	0.149	A3SS	10.5	51	0	168.5	K562_K700E	Not Significant	DGCR2:chr22:19056985:19057186:19056985:19057162:19063201:19063278:-
16679	ENSG00000070413.20	DGCR2	chr22	-	19056985	19057186	19056985	19057162	19063201	19063278	16679	20,39,16,19,28,18,9,16	77,105,46,94,75,85,35,39	0,4,0,0	77,104,150,71	163	139	0	0	0.181,0.241,0.229,0.147,0.241,0.153,0.18,0.259	0.0,0.032,0.0,0.0	0.196	A3SS	18.5	76	0	90.5	MDS	Not Significant	DGCR2:chr22:19056985:19057186:19056985:19057162:19063201:19063278:-
49588	ENSG00000100697.15	DICER1	chr14	-	95129471	95129650	95129471	95129632	95130057	95130192	49588	8,10,9	101,108,70	3,0,8	169138195	167	149	1.4434e-05	0.00146346	0.066,0.076,0.103	0.016,0.0,0.035	0.065	A3SS	9	101	3	169	Nalm_6	Not Significant	DICER1:chr14:95129471:95129650:95129471:95129632:95130057:95130192:-
51825	ENSG00000100697.15	DICER1	chr14	-	95129471	95129650	95129471	95129632	95130057	95130192	51825	0,0,0,14,16,16,0,10	9,15,48,36,36,74,6,41	0,0,0,0	6,82,124,82	157	139	7.33857e-14	1.92967e-11	0.0,0.0,0.0,0.256,0.282,0.161,0.0,0.178	0.0,0.0,0.0,0.0	0.11	A3SS	5	36	0	82	MDS	Not Significant	DICER1:chr14:95129471:95129650:95129471:95129632:95130057:95130192:-
37272	ENSG00000160305.18	DIP2A	chr21	+	46551616	46551743	46551633	46551743	46550542	46550744	37272	28,29,20	20,19,19	1,9,7	48,65,67	166	149	0	0	0.557,0.578,0.486	0.018,0.111,0.086	0.469	A3SS	28	19	7	65	Nalm_6	Not Significant	DIP2A:chr21:46551616:46551743:46551633:46551743:46550542:46550744:+
22308	ENSG00000160305.18	DIP2A	chr21	+	46551616	46551743	46551633	46551743	46550542	46550744	22308	3,5	7,3	0,0	21,19	156	139	1.09949e-06	0.00015806	0.276,0.598	0.0,0.0	0.437	A3SS	4	5	0	20	K562_K700E	Not Significant	DIP2A:chr21:46551616:46551743:46551633:46551743:46550542:46550744:+
50153	ENSG00000114841.18	DNAH1	chr3	+	52364832	52365019	52364877	52365019	52364637	52364724	50153	9,25,12	5,0,4	13,13,34	0,0,0	194	149	1.44703e-05	0.00146346	0.58,1.0,0.697	1.0,1.0,1.0	-0.241	A3SS	12	4	13	0	Nalm_6	Not Significant	DNAH1:chr3:52364832:52365019:52364877:52365019:52364637:52364724:+
52491	ENSG00000114841.18	DNAH1	chr3	+	52364832	52365019	52364877	52365019	52364637	52364724	52491	22,0,12,9,7,7,4,11	0,5,0,4,0,4,6,1	1,35,24,8	0,0,0,0	184	139	2.12761e-06	0.000109915	1.0,0.0,1.0,0.63,1.0,0.569,0.335,0.893	1.0,1.0,1.0,1.0	-0.322	A3SS	8	2.5	16	0	MDS	Not Significant	DNAH1:chr3:52364832:52365019:52364877:52365019:52364637:52364724:+
52054	ENSG00000102580.15	DNAJC3	chr13	+	95757624	95757796	95757643	95757796	95725177	95725252	52054	19,23,9	64,66,45	10,11,5	249173111	168	149	1.18703e-11	4.23817e-09	0.208,0.236,0.151	0.034,0.053,0.038	0.157	A3SS	19	64	10	173	Nalm_6	Sig	DNAJC3:chr13:95757624:95757796:95757643:95757796:95725177:95725252:+
54586	ENSG00000102580.15	DNAJC3	chr13	+	95757624	95757796	95757643	95757796	95725177	95725252	54586	0,11,0,18,20,6,7,23	6,7,22,60,17,22,15,38	0,0,0,9	7,71,51,109	158	139	2.47256e-10	3.49112e-08	0.0,0.58,0.0,0.209,0.509,0.194,0.291,0.347	0.0,0.0,0.0,0.068	0.249	A3SS	9	19.5	0	61	MDS	Not Significant	DNAJC3:chr13:95757624:95757796:95757643:95757796:95725177:95725252:+
6194	ENSG00000117543.22	DPH5	chr1	-	101001466	101001587	101001466	101001544	101013709	101013818	6194	78,68,35	11,10,10	227181180	10,11,12	192	149	0.000186029	0.0121612	0.846,0.841,0.731	0.946,0.927,0.921	-0.125	A3SS	68	10	181	11	Nalm_6	Sig	DPH5:chr1:101001466:101001587:101001466:101001544:101013709:101013818:-
42039	ENSG00000117543.22	DPH5	chr1	-	100992636	100992754	100992636	100992740	100995109	100995149	42039	34,17,24	34,40,22	0,0,0	123101123	163	149	0	0	0.478,0.28,0.499	0.0,0.0,0.0	0.419	A3SS	24	34	0	123	Nalm_6	Not Significant	DPH5:chr1:100992636:100992754:100992636:100992740:100995109:100995149:-
24375	ENSG00000117543.22	DPH5	chr1	-	100992636	100992754	100992636	100992740	100995109	100995149	24375	15,21	16,11	0,0	59,44	153	139	0	0	0.46,0.634	0.0,0.0	0.547	A3SS	18	13.5	0	51.5	K562_K700E	Not Significant	DPH5:chr1:100992636:100992754:100992636:100992740:100995109:100995149:-
6275	ENSG00000117543.22	DPH5	chr1	-	101001466	101001587	101001466	101001544	101013709	101013818	6275	34,145,148,93,113,76,44,117	2,0,0,5,18,1,1,10	29,310,333,94	0,0,0,0	182	139	1.23012e-08	1.14455e-06	0.928,1.0,1.0,0.934,0.827,0.983,0.971,0.899	1.0,1.0,1.0,1.0	-0.057	A3SS	103	1.5	202	0	MDS	Not Significant	DPH5:chr1:101001466:101001587:101001466:101001544:101013709:101013818:-
44260	ENSG00000117543.22	DPH5	chr1	-	100992636	100992754	100992636	100992740	100995109	100995149	44260	8,22,57,6,11,15,4,26	35,56,19,27,52,31,19,38	0,0,0,0	36,183,125,44	153	139	0	0	0.172,0.263,0.732,0.168,0.161,0.305,0.161,0.383	0.0,0.0,0.0,0.0	0.293	A3SS	13	33	0	84.5	MDS	Not Significant	DPH5:chr1:100992636:100992754:100992636:100992740:100995109:100995149:-
72707	ENSG00000156162.16	DPY19L4	chr8	+	94787868	94787995	94787893	94787995	94783669	94783802	72707	9,5,8	68,81,43	0,0,0	118,76,76	174	149	1.52491e-08	3.31698e-06	0.102,0.05,0.137	0.0,0.0,0.0	0.096	A3SS	8	68	0	76	Nalm_6	Not Significant	DPY19L4:chr8:94787868:94787995:94787893:94787995:94783669:94783802:+
75837	ENSG00000156162.16	DPY19L4	chr8	+	94787868	94787995	94787893	94787995	94783669	94783802	75837	0,6,3,3,14,10,0,5	4,29,91,69,128,68,25,58	0,0,0,0	2,137,241,75	164	139	6.32703e-10	7.94426e-08	0.0,0.149,0.027,0.036,0.085,0.111,0.0,0.068	0.0,0.0,0.0,0.0	0.059	A3SS	4	63	0	106	MDS	Not Significant	DPY19L4:chr8:94787868:94787995:94787893:94787995:94783669:94783802:+
24471	ENSG00000112679.15	DUSP22	chr6	+	350802	350928	350821	350928	348768	348841	24471	2,5	12,9	0,1	4,8	158	139	0.00342203	0.0931326	0.128,0.328	0.0,0.099	0.178	A3SS	3.5	10.5	0.5	6	K562_K700E	Not Significant	DUSP22:chr6:350802:350928:350821:350928:348768:348841:+
44537	ENSG00000112679.15	DUSP22	chr6	+	350802	350928	350821	350928	348768	348841	44537	0,0,13,3,11,14,4,0	50,28,79,53,64,31,30,38	0,0,0,0	5,57,180,55	158	139	2.53781e-10	3.57629e-08	0.0,0.0,0.126,0.047,0.131,0.284,0.105,0.0	0.0,0.0,0.0,0.0	0.087	A3SS	3.5	44	0	56	MDS	Not Significant	DUSP22:chr6:350802:350928:350821:350928:348768:348841:+
6718	ENSG00000004975.12	DVL2	chr17	-	7227654	7227783	7227654	7227711	7227976	7228044	6718	244178158	81,64,57	308341500	14,14,7	221	149	0	0	0.67,0.652,0.651	0.937,0.943,0.98	-0.296	A3SS	178	64	341	14	Nalm_6	Sig	DVL2:chr17:7227654:7227783:7227654:7227711:7227976:7228044:-
6154	ENSG00000004975.12	DVL2	chr17	-	7227654	7227783	7227654	7227711	7227976	7228044	6154	24,43	7,6	62,53	0,3	211	139	0.000173465	0.00993543	0.693,0.825	1.0,0.921	-0.202	A3SS	33.5	6.5	57.5	1.5	K562_K700E	Not Significant	DVL2:chr17:7227654:7227783:7227654:7227711:7227976:7228044:-
6806	ENSG00000004975.12	DVL2	chr17	-	7227654	7227783	7227654	7227711	7227976	7228044	6806	207,247,171,105,296,121,85,163	75,45,49,40,60,50,19,43	173242295132	5,0,0,18	211	139	0	0	0.645,0.783,0.697,0.634,0.765,0.615,0.747,0.714	0.958,1.0,1.0,0.829	-0.247	A3SS	167	47	207.5	2.5	MDS	Sig	DVL2:chr17:7227654:7227783:7227654:7227711:7227976:7228044:-
43368	ENSG00000114346.14	ECT2	chr3	+	172762397	172762546	172762415	172762546	172761609	172761683	43368	49,42,35	89146127	0,1,0	240170218	167	149	0	0	0.329,0.204,0.197	0.0,0.005,0.0	0.242	A3SS	42	127	0	218	Nalm_6	Not Significant	ECT2:chr3:172762397:172762546:172762415:172762546:172761609:172761683:+
24919	ENSG00000114346.14	ECT2	chr3	+	172762397	172762546	172762415	172762546	172761609	172761683	24919	7,6	9,10	0,0	15,11	157	139	1.86711e-07	3.6146e-05	0.408,0.347	0.0,0.0	0.377	A3SS	6.5	9.5	0	13	K562_K700E	Not Significant	ECT2:chr3:172762397:172762546:172762415:172762546:172761609:172761683:+
20423	ENSG00000134759.14	ELP2	chr18	+	36145933	36146048	36145947	36146048	36144938	36145034	20423	18,22,20	56,101,86	2,6,4	122178213	163	149	0	0	0.227,0.166,0.175	0.015,0.03,0.017	0.169	A3SS	20	86	4	178	Nalm_6	Not Significant	ELP2:chr18:36145933:36146048:36145947:36146048:36144938:36145034:+
15871	ENSG00000134759.14	ELP2	chr18	+	36145933	36146048	36145947	36146048	36144938	36145034	15871	13,7	24,36	0,1	68,85	153	139	9.87965e-10	4.41377e-07	0.33,0.15	0.0,0.011	0.234	A3SS	10	30	0.5	76.5	K562_K700E	Not Significant	ELP2:chr18:36145933:36146048:36145947:36146048:36144938:36145034:+
21046	ENSG00000134759.14	ELP2	chr18	+	36145933	36146048	36145947	36146048	36144938	36145034	21046	40,32,29,11,45,20,7,51	69,55,44,77,24,55,46,70	0,4,12,0	31,219,223,64	153	139	0	0	0.345,0.346,0.375,0.115,0.63,0.248,0.121,0.398	0.0,0.016,0.047,0.0	0.307	A3SS	30.5	55	2	141.5	MDS	Not Significant	ELP2:chr18:36145933:36146048:36145947:36146048:36144938:36145034:+
33036	ENSG00000165675.19	ENOX2	chrX	-	130637228	130637410	130637228	130637404	130656580	130656695	33036	16,23,18	30,25,19	86,57,38	30,13,5	155	149	5.72281e-09	1.33963e-06	0.339,0.469,0.477	0.734,0.808,0.88	-0.379	A3SS	18	25	57	13	Nalm_6	Sig	ENOX2:chrX:130637228:130637410:130637228:130637404:130656580:130656695:-
20791	ENSG00000165675.19	ENOX2	chrX	-	130637228	130637410	130637228	130637404	130656580	130656695	20791	3,2	5,6	5,9	1,3	145	139	0.00148617	0.0519338	0.365,0.242	0.827,0.742	-0.481	A3SS	2.5	5.5	7	2	K562_K700E	Not Significant	ENOX2:chrX:130637228:130637410:130637228:130637404:130656580:130656695:-
34541	ENSG00000165675.19	ENOX2	chrX	-	130637228	130637410	130637228	130637404	130656580	130656695	34541	7,9,13,6,14,7,2,6	29,41,27,18,46,30,13,18	6,15,52,24	0,3,0,6	145	139	0	0	0.188,0.174,0.316,0.242,0.226,0.183,0.129,0.242	1.0,0.827,1.0,0.793	-0.693	A3SS	7	28	19.5	1.5	MDS	Sig	ENOX2:chrX:130637228:130637410:130637228:130637404:130656580:130656695:-
42542	ENSG00000242588.6	ENSG00000242588	chr7	+	128577952	128578033	128577963	128578033	128574750	128574791	42542	70,94,50	60,86,56	149127142	2,2,4	160	149	0	0	0.521,0.504,0.454	0.986,0.983,0.971	-0.487	A3SS	70	60	142	2	Nalm_6	Sig	ENSG00000242588:chr7:128577952:128578033:128577963:128578033:128574750:128574791:+
24562	ENSG00000242588.6	ENSG00000242588	chr7	+	128577952	128578033	128577963	128578033	128574750	128574791	24562	31,18	17,27	36,31	0,0	150	139	6.33271e-13	5.57259e-10	0.628,0.382	1.0,1.0	-0.495	A3SS	24.5	22	33.5	0	K562_K700E	Sig	ENSG00000242588:chr7:128577952:128578033:128577963:128578033:128574750:128574791:+
44741	ENSG00000242588.6	ENSG00000242588	chr7	+	128577952	128578033	128577963	128578033	128574750	128574791	44741	49,27,30,34,28,54,10,63	38,28,14,31,30,68,15,24	10126171114	0,0,0,0	150	139	0	0	0.544,0.472,0.665,0.504,0.464,0.424,0.382,0.709	1.0,1.0,1.0,1.0	-0.48	A3SS	32	29	120	0	MDS	Sig	ENSG00000242588:chr7:128577952:128578033:128577963:128578033:128574750:128574791:+
50460	ENSG00000244560.7	ENSG00000244560	chr7	+	149293354	149293492	149293376	149293492	149292210	149292308	50460	7,2,4	16,18,10	0,3,2	15,32,43	171	149	0.000825129	0.0389917	0.276,0.088,0.258	0.0,0.076,0.039	0.169	A3SS	4	16	2	32	Nalm_6	Not Significant	ENSG00000244560:chr7:149293354:149293492:149293376:149293492:149292210:149292308:+
52795	ENSG00000244560.7	ENSG00000244560	chr7	+	149293354	149293492	149293376	149293492	149292210	149292308	52795	10,0,13,19,2,0,1,9	16,43,24,15,49,10,5,16	0,0,0,0	43,32,18,39	161	139	3.99429e-11	6.5142e-09	0.35,0.0,0.319,0.522,0.034,0.0,0.147,0.327	0.0,0.0,0.0,0.0	0.212	A3SS	5.5	16	0	35.5	MDS	Not Significant	ENSG00000244560:chr7:149293354:149293492:149293376:149293492:149292210:149292308:+
43968	ENSG00000259529.2	ENSG00000259529	chr14	+	24151130	24151379	24151208	24151379	24150597	24150888	43968	70,42,52	3,3,5	66,53,101	0,0,0	227	149	5.59744e-05	0.00452752	0.939,0.902,0.872	1.0,1.0,1.0	-0.096	A3SS	52	3	66	0	Nalm_6	Not Significant	ENSG00000259529:chr14:24151130:24151379:24151208:24151379:24150597:24150888:+
46210	ENSG00000259529.2	ENSG00000259529	chr14	+	24151130	24151379	24151208	24151379	24150597	24150888	46210	72,112,83,61,74,73,38,55	17,7,0,6,4,4,0,3	7,80,93,15	0,0,0,0	217	139	8.09586e-08	6.1588e-06	0.731,0.911,1.0,0.867,0.922,0.921,1.0,0.922	1.0,1.0,1.0,1.0	-0.091	A3SS	72.5	4	47.5	0	MDS	Not Significant	ENSG00000259529:chr14:24151130:24151379:24151208:24151379:24150597:24150888:+
23433	ENSG00000262304.2	ENSG00000262304	chr17	-	3615336	3615574	3615336	3615537	3621236	3621412	23433	9,4,10	26,27,17	2,4,0	63,53,54	186	149	2.37188e-07	4.15043e-05	0.217,0.106,0.32	0.025,0.057,0.0	0.187	A3SS	9	26	2	54	Nalm_6	Not Significant	ENSG00000262304:chr17:3615336:3615574:3615336:3615537:3621236:3621412:-
24359	ENSG00000262304.2	ENSG00000262304	chr17	-	3615336	3615574	3615336	3615537	3621236	3621412	24359	8,25,14,2,0,9,1,6	34,22,4,6,26,17,5,15	0,1,0,0	21,43,22,23	176	139	9.24782e-12	1.68208e-09	0.157,0.473,0.734,0.208,0.0,0.295,0.136,0.24	0.0,0.018,0.0,0.0	0.276	A3SS	7	16	0	22.5	MDS	Not Significant	ENSG00000262304:chr17:3615336:3615574:3615336:3615537:3621236:3621412:-
28315	ENSG00000272916.5	ENSG00000272916	chr10	-	73806656	73806831	73806656	73806811	73807107	73807195	28315	4,2	9,8	0,0	26,17	159	139	0.000153739	0.00901906	0.28,0.179	0.0,0.0	0.23	A3SS	3	8.5	0	21.5	K562_K700E	Not Significant	ENSG00000272916:chr10:73806656:73806831:73806656:73806811:73807107:73807195:-
54169	ENSG00000272916.5	ENSG00000272916	chr10	-	73806656	73806831	73806656	73806811	73807107	73807195	54169	18,13,2,12,30,6,9,9	31,28,41,33,21,26,9,22	0,2,5,0	21,34,49,32	159	139	2.45908e-10	3.48564e-08	0.337,0.289,0.041,0.241,0.555,0.168,0.466,0.263	0.0,0.049,0.082,0.0	0.262	A3SS	10.5	27	1	33	MDS	Not Significant	ENSG00000272916:chr10:73806656:73806831:73806656:73806811:73807107:73807195:-
60771	ENSG00000272980.4	ENSG00000272980	chr6	+	167039903	167040339	167040047	167040339	167033874	167033971	60771	43,94,46	9,14,6	90,89,65	3,2,0	293	149	8.90879e-08	1.70677e-05	0.708,0.773,0.796	0.938,0.958,1.0	-0.206	A3SS	46	9	89	2	Nalm_6	Not Significant	ENSG00000272980:chr6:167039903:167040339:167040047:167040339:167033874:167033971:+
31583	ENSG00000272980.4	ENSG00000272980	chr6	+	167039903	167040339	167040047	167040339	167033874	167033971	31583	39,55	11,14	73,61	3,2	283	139	3.0861e-06	0.000365784	0.635,0.659	0.923,0.937	-0.283	A3SS	47	12.5	67	2.5	K562_K700E	Sig	ENSG00000272980:chr6:167039903:167040339:167040047:167040339:167033874:167033971:+
30064	ENSG00000075914.13	EXOSC7	chr3	+	45005275	45005375	45005290	45005375	45001537	45001608	30064	22,12,5	220,128,46	5,4,3	173159112	164	149	2.04927e-05	0.00195772	0.083,0.078,0.09	0.026,0.022,0.024	0.06	A3SS	12	128	4	159	Nalm_6	Not Significant	EXOSC7:chr3:45005275:45005375:45005290:45005375:45001537:45001608:+
19569	ENSG00000075914.13	EXOSC7	chr3	+	45005275	45005375	45005290	45005375	45001537	45001608	19569	12,17	108104	7,5	139151	154	139	0.000466465	0.0218479	0.091,0.129	0.043,0.029	0.074	A3SS	14.5	106	6	145	K562_K700E	Not Significant	EXOSC7:chr3:45005275:45005375:45005290:45005375:45001537:45001608:+
31455	ENSG00000075914.13	EXOSC7	chr3	+	45005275	45005375	45005290	45005375	45001537	45001608	31455	26,31,10,17,21,10,12,7	1.65293e+23	0,0,0,0	110,144,92,108	154	139	2.22045e-16	7.53022e-14	0.125,0.087,0.059,0.101,0.081,0.062,0.089,0.029	0.0,0.0,0.0,0.0	0.079	A3SS	14.5	154.5	0	109	MDS	Not Significant	EXOSC7:chr3:45005275:45005375:45005290:45005375:45001537:45001608:+
45256	ENSG00000031003.11	FAM13B	chr5	-	137948954	137949184	137948954	137949111	137952627	137952709	45256	148222107	4,13,4	313174140	0,0,0	222	149	5.22978e-07	8.25254e-05	0.961,0.92,0.947	1.0,1.0,1.0	-0.057	A3SS	148	4	174	0	Nalm_6	Not Significant	FAM13B:chr5:137948954:137949184:137948954:137949111:137952627:137952709:-
47349	ENSG00000031003.11	FAM13B	chr5	-	137948954	137949184	137948954	137949111	137952627	137952709	47349	23,74,100,111,167,112,47,148	4,10,10,23,30,15,6,5	8164256121	0,0,0,0	212	139	0	0	0.79,0.829,0.868,0.76,0.785,0.83,0.837,0.951	1.0,1.0,1.0,1.0	-0.169	A3SS	105.5	10	142.5	0	MDS	Sig	FAM13B:chr5:137948954:137949184:137948954:137949111:137952627:137952709:-
59569	ENSG00000138399.18	FASTKD1	chr2	-	169531351	169531508	169531351	169531490	169537226	169537340	59569	20,31,16	68,62,26	3,2,2	143113119	167	149	0	0	0.208,0.308,0.354	0.018,0.016,0.015	0.274	A3SS	20	62	2	119	Nalm_6	Not Significant	FASTKD1:chr2:169531351:169531508:169531351:169531490:169537226:169537340:-
31138	ENSG00000138399.18	FASTKD1	chr2	-	169531351	169531508	169531351	169531490	169537226	169537340	31138	18,14	23,28	0,3	83,67	157	139	3.17524e-14	3.54637e-11	0.409,0.307	0.0,0.038	0.339	A3SS	16	25.5	1.5	75	K562_K700E	Not Significant	FASTKD1:chr2:169531351:169531508:169531351:169531490:169537226:169537340:-
60851	ENSG00000163013.12	FBXO41	chr2	-	73264277	73264519	73264277	73264443	73265281	73265640	60851	168,144,63	28,27,5	136199182	0,0,0	225	149	0	0	0.799,0.779,0.893	1.0,1.0,1.0	-0.176	A3SS	144	27	182	0	Nalm_6	Sig	FBXO41:chr2:73264277:73264519:73264277:73264443:73265281:73265640:-
63353	ENSG00000163013.12	FBXO41	chr2	-	73264277	73264519	73264277	73264443	73265281	73265640	63353	32,31,26,18,26,37,9,19	7,4,18,1,8,6,5,1	18,29,37,35	0,0,0,0	215	139	5.42277e-12	1.02755e-09	0.747,0.834,0.483,0.921,0.678,0.799,0.538,0.925	1.0,1.0,1.0,1.0	-0.259	A3SS	26	5.5	32	0	MDS	Not Significant	FBXO41:chr2:73264277:73264519:73264277:73264443:73265281:73265640:-
11994	ENSG00000119402.18	FBXW2	chr9	-	120787768	120788278	120787768	120788186	120793148	120793257	11994	113,160,50	75,87,39	141190181	63,72,43	241	149	0.000762926	0.0368152	0.482,0.532,0.442	0.58,0.62,0.722	-0.155	A3SS	113	75	181	63	Nalm_6	Sig	FBXW2:chr9:120787768:120788278:120787768:120788186:120793148:120793257:-
12110	ENSG00000119402.18	FBXW2	chr9	-	120787768	120788278	120787768	120788186	120793148	120793257	12110	82,58,145,114,221,124,46,171	18,45,20,17,52,21,7,10	3,221,259,87	0,13,26,9	231	139	0.000629829	0.0141034	0.733,0.437,0.814,0.801,0.719,0.78,0.798,0.911	1.0,0.911,0.857,0.853	-0.156	A3SS	119	19	154	11	MDS	Sig	FBXW2:chr9:120787768:120788278:120787768:120788186:120793148:120793257:-
21787	ENSG00000184922.15	FMNL1	chr17	+	45240475	45240625	45240508	45240625	45238954	45239065	21787	161157167	18,14,12	85180235	0,0,0	182	149	1.49769e-13	6.78704e-11	0.88,0.902,0.919	1.0,1.0,1.0	-0.1	A3SS	161	14	180	0	Nalm_6	Sig	FMNL1:chr17:45240475:45240625:45240508:45240625:45238954:45239065:+
22595	ENSG00000184922.15	FMNL1	chr17	+	45240475	45240625	45240508	45240625	45238954	45239065	22595	3.38229e+23	70,113,33,40,63,47,41,25	241335446202	0,0,0,0	172	139	0	0	0.796,0.621,0.909,0.82,0.794,0.843,0.802,0.888	1.0,1.0,1.0,1.0	-0.191	A3SS	273	44	288	0	MDS	Sig	FMNL1:chr17:45240475:45240625:45240508:45240625:45238954:45239065:+
38966	ENSG00000263001.8	GTF2I	chr7	+	74718860	74718941	74718878	74718941	74716893	74716950	38966	186,184,99	368329187	38,21,45	425419414	167	149	0	0	0.311,0.333,0.321	0.074,0.043,0.088	0.253	A3SS	184	329	38	419	Nalm_6	Sig	GTF2I:chr7:74718860:74718941:74718878:74718941:74716893:74716950:+
22971	ENSG00000263001.8	GTF2I	chr7	+	74718860	74718941	74718878	74718941	74716893	74716950	22971	13,4	19,25	1,0	54,46	157	139	1.68473e-07	3.35089e-05	0.377,0.124	0.016,0.0	0.242	A3SS	8.5	22	0.5	50	K562_K700E	Not Significant	GTF2I:chr7:74718860:74718941:74718878:74718941:74716893:74716950:+
50704	ENSG00000143774.17	GUK1	chr1	+	228148357	228148539	228148370	228148539	228147620	228147699	50704	30,7,3	350,169,63	1,0,0	182285138	162	149	4.99536e-10	1.34621e-07	0.073,0.037,0.042	0.005,0.0,0.0	0.049	A3SS	7	169	0	182	Nalm_6	Not Significant	GUK1:chr1:228148357:228148539:228148370:228148539:228147620:228147699:+
27929	ENSG00000143774.17	GUK1	chr1	+	228148357	228148539	228148370	228148539	228147620	228147699	27929	12,15	136122	0,2	197171	152	139	8.76426e-09	2.54505e-06	0.075,0.101	0.0,0.011	0.082	A3SS	13.5	129	1	184	K562_K700E	Not Significant	GUK1:chr1:228148357:228148539:228148370:228148539:228147620:228147699:+
53020	ENSG00000143774.17	GUK1	chr1	+	228148357	228148539	228148370	228148539	228147620	228147699	53020	97,82,30,21,26,37,28,7	6.29632e+23	0,4,0,0	344278420219	152	139	0	0	0.124,0.106,0.053,0.068,0.06,0.148,0.112,0.019	0.0,0.013,0.0,0.0	0.083	A3SS	29	347	0	311	MDS	Not Significant	GUK1:chr1:228148357:228148539:228148370:228148539:228147620:228147699:+
33533	ENSG00000131373.15	HACL1	chr3	-	15572766	15573259	15572766	15573242	15574976	15575082	33533	9,12,10	53,70,61	8,3,6	111,97,151	166	149	5.32488e-05	0.00434184	0.132,0.133,0.128	0.061,0.027,0.034	0.09	A3SS	10	61	6	111	Nalm_6	Not Significant	HACL1:chr3:15572766:15573259:15572766:15573242:15574976:15575082:-
35012	ENSG00000131373.15	HACL1	chr3	-	15572766	15573259	15572766	15573242	15574976	15575082	35012	5,6,4,5,8,12,0,6	54,57,22,32,112,60,18,83	0,0,0,0	4,116,130,49	156	139	1.10533e-10	1.66084e-08	0.076,0.086,0.139,0.122,0.06,0.151,0.0,0.061	0.0,0.0,0.0,0.0	0.087	A3SS	5.5	55.5	0	82.5	MDS	Not Significant	HACL1:chr3:15572766:15573259:15572766:15573242:15574976:15575082:-
47170	ENSG00000116478.12	HDAC1	chr1	+	32332660	32332749	32332703	32332749	32332089	32332242	47170	33,34,2	3,1,0	25,36,10	3,5,9	192	149	0.00222126	0.0843341	0.895,0.963,1.0	0.866,0.848,0.463	0.227	A3SS	33	1	25	5	Nalm_6	Not Significant	HDAC1:chr1:32332660:32332749:32332703:32332749:32332089:32332242:+
26428	ENSG00000116478.12	HDAC1	chr1	+	32332660	32332749	32332703	32332749	32332089	32332242	26428	8,7	1,0	4,5	2,2	182	139	0.0027869	0.081302	0.859,1.0	0.604,0.656	0.299	A3SS	7.5	0.5	4.5	2	K562_K700E	Not Significant	HDAC1:chr1:32332660:32332749:32332703:32332749:32332089:32332242:+
67565	ENSG00000165338.17	HECTD2	chr10	+	91485164	91485303	91485179	91485303	91484506	91484655	67565	10,7,4	5,9,4	0,0,2	15,9,4	164	149	3.77038e-07	6.31619e-05	0.645,0.414,0.476	0.0,0.0,0.312	0.408	A3SS	7	5	0	9	Nalm_6	Not Significant	HECTD2:chr10:91485164:91485303:91485179:91485303:91484506:91484655:+
34297	ENSG00000165338.17	HECTD2	chr10	+	91485164	91485303	91485179	91485303	91484506	91484655	34297	2,1	1,0	0,1	1,3	154	139	3.03596e-05	0.00249043	0.644,1.0	0.0,0.231	0.707	A3SS	1.5	0.5	0.5	2	K562_K700E	Not Significant	HECTD2:chr10:91485164:91485303:91485179:91485303:91484506:91484655:+
38638	ENSG00000126107.15	HECTD3	chr1	-	45008239	45008339	45008239	45008321	45008535	45008701	38638	16,16,2	113,75,54	1,7,7	105113163	167	149	7.35394e-05	0.00564473	0.112,0.16,0.032	0.008,0.052,0.037	0.069	A3SS	16	75	7	113	Nalm_6	Not Significant	HECTD3:chr1:45008239:45008339:45008239:45008321:45008535:45008701:-
22865	ENSG00000126107.15	HECTD3	chr1	-	45008239	45008339	45008239	45008321	45008535	45008701	22865	7,5	24,32	2,2	50,40	157	139	0.00287959	0.0832472	0.205,0.122	0.034,0.042	0.125	A3SS	6	28	2	45	K562_K700E	Not Significant	HECTD3:chr1:45008239:45008339:45008239:45008321:45008535:45008701:-
40448	ENSG00000126107.15	HECTD3	chr1	-	45008239	45008339	45008239	45008321	45008535	45008701	40448	10,20,0,4,2,11,2,0	60,76,75,80,61,91,52,74	0,1,0,0	19,42,88,27	157	139	7.08135e-07	4.21593e-05	0.129,0.189,0.0,0.042,0.028,0.097,0.033,0.0	0.0,0.021,0.0,0.0	0.06	A3SS	3	74.5	0	34.5	MDS	Not Significant	HECTD3:chr1:45008239:45008339:45008239:45008321:45008535:45008701:-
41539	ENSG00000163312.11	HELQ	chr4	-	83436846	83437110	83436846	83437097	83439862	83440008	41539	4,7,9	44,50,31	1,2,1	82,38,60	162	149	4.91329e-06	0.000588712	0.077,0.114,0.211	0.011,0.046,0.015	0.11	A3SS	7	44	1	60	Nalm_6	Not Significant	HELQ:chr4:83436846:83437110:83436846:83437097:83439862:83440008:-
41542	ENSG00000163312.11	HELQ	chr4	-	83446834	83447035	83446834	83447028	83448782	83448961	41542	18,37,17	2,12,6	32,36,29	0,1,3	156	149	2.12542e-05	0.00201684	0.896,0.747,0.73	1.0,0.972,0.902	-0.167	A3SS	18	6	32	1	Nalm_6	Not Significant	HELQ:chr4:83446834:83447035:83446834:83447028:83448782:83448961:-
24125	ENSG00000163312.11	HELQ	chr4	-	83446834	83447035	83446834	83447028	83448782	83448961	24125	2,4	2,4	6,4	0,0	146	139	1.11213e-05	0.0010765	0.488,0.488	1.0,1.0	-0.512	A3SS	3	3	5	0	K562_K700E	Not Significant	HELQ:chr4:83446834:83447035:83446834:83447028:83448782:83448961:-
43685	ENSG00000163312.11	HELQ	chr4	-	83436846	83437110	83436846	83437097	83439862	83440008	43685	0,0,19,6,0,12,6,5	6,5,19,7,43,12,5,11	0,0,4,0	1,17,27,10	152	139	2.55294e-05	0.00092132	0.0,0.0,0.478,0.439,0.0,0.478,0.523,0.294	0.0,0.0,0.119,0.0	0.247	A3SS	5.5	9	0	13.5	MDS	Not Significant	HELQ:chr4:83436846:83437110:83436846:83437097:83439862:83440008:-
42017	ENSG00000127946.17	HIP1	chr7	-	75563187	75563281	75563187	75563263	75568198	75568256	42017	1,7,5	42,49,39	2,0,0	40,59,98	167	149	0.000100043	0.00723892	0.021,0.113,0.103	0.043,0.0,0.0	0.065	A3SS	5	42	0	59	Nalm_6	Not Significant	HIP1:chr7:75563187:75563281:75563187:75563263:75568198:75568256:-
44233	ENSG00000127946.17	HIP1	chr7	-	75563187	75563281	75563187	75563263	75568198	75568256	44233	4,0,0,2,6,7,1,0	19,3,6,19,19,11,13,30	0,0,0,0	8,32,47,3	157	139	2.73492e-06	0.000135693	0.157,0.0,0.0,0.085,0.218,0.36,0.064,0.0	0.0,0.0,0.0,0.0	0.11	A3SS	1.5	16	0	20	MDS	Not Significant	HIP1:chr7:75563187:75563281:75563187:75563263:75568198:75568256:-
7208	ENSG00000071794.16	HLTF	chr3	-	149041489	149041680	149041489	149041668	149042165	149042290	7208	171229140	374393300	100,72,103	478324495	161	149	1.77747e-13	7.95293e-11	0.297,0.35,0.302	0.162,0.171,0.161	0.152	A3SS	171	374	100	478	Nalm_6	Sig	HLTF:chr3:149041489:149041680:149041489:149041668:149042165:149042290:-
6597	ENSG00000071794.16	HLTF	chr3	-	149041489	149041680	149041489	149041668	149042165	149042290	6597	18,15	10,11	3,3	21,20	151	139	9.13369e-08	2.00934e-05	0.624,0.557	0.116,0.121	0.472	A3SS	16.5	10.5	3	20.5	K562_K700E	Not Significant	HLTF:chr3:149041489:149041680:149041489:149041668:149042165:149042290:-
63428	ENSG00000133265.11	HSPBP1	chr19	-	55265277	55265378	55265277	55265367	55265885	55265982	63428	113,64,24	15,8,2	28,20,17	17,18,8	160	149	5.7814e-08	1.14806e-05	0.875,0.882,0.918	0.605,0.509,0.664	0.299	A3SS	64	8	20	17	Nalm_6	Not Significant	HSPBP1:chr19:55265277:55265378:55265277:55265367:55265885:55265982:-
32537	ENSG00000133265.11	HSPBP1	chr19	-	55265277	55265378	55265277	55265367	55265885	55265982	32537	33,20	5,4	10,10	13,8	150	139	7.31805e-05	0.00507181	0.859,0.822	0.416,0.537	0.364	A3SS	26.5	4.5	10	10.5	K562_K700E	Not Significant	HSPBP1:chr19:55265277:55265378:55265277:55265367:55265885:55265982:-
2851	ENSG00000203485.14	INF2	chr14	+	104710881	104711007	104710918	104711007	104710087	104710188	2851	4,1,0	6,2,2	5,0,4	0,1,0	186	149	8.56306e-05	0.00639912	0.348,0.286,0.0	1.0,0.0,1.0	-0.455	A3SS	1	2	4	0	Nalm_6	Not Significant	INF2:chr14:104710881:104711007:104710918:104711007:104710087:104710188:+
2876	ENSG00000203485.14	INF2	chr14	+	104710881	104711007	104710918	104711007	104710087	104710188	2876	3,15,0,0,16,0,0,3	56,34,8,13,7,8,2,8	3,16,10,7	0,0,0,3	176	139	4.44089e-16	1.46497e-13	0.041,0.258,0.0,0.0,0.644,0.0,0.0,0.228	1.0,1.0,1.0,0.648	-0.766	A3SS	1.5	8	8.5	0	MDS	Not Significant	INF2:chr14:104710881:104711007:104710918:104711007:104710087:104710188:+
59855	ENSG00000205339.10	IPO7	chr11	+	9433720	9433846	9433782	9433846	9430874	9431003	59855	539498255	72,76,31	652498596	0,2,0	211	149	0	0	0.841,0.822,0.853	1.0,0.994,1.0	-0.159	A3SS	498	72	596	0	Nalm_6	Sig	IPO7:chr11:9433720:9433846:9433782:9433846:9430874:9431003:+
62298	ENSG00000205339.10	IPO7	chr11	+	9433720	9433846	9433782	9433846	9430874	9431003	62298	81,51,101,131,141,90,59,138	0,0,0,13,18,26,2,1	4,182,210,46	0,0,0,0	201	139	3.32662e-10	4.53808e-08	1.0,1.0,1.0,0.875,0.844,0.705,0.953,0.99	1.0,1.0,1.0,1.0	-0.079	A3SS	95.5	1.5	114	0	MDS	Not Significant	IPO7:chr11:9433720:9433846:9433782:9433846:9430874:9431003:+
78364	ENSG00000183856.11	IQGAP3	chr1	-	156562264	156562674	156562264	156562665	156563133	156563312	78364	14,41,48	30,47,61	0,4,8	57,82,132	158	149	0	0	0.306,0.451,0.426	0.0,0.044,0.054	0.362	A3SS	41	47	4	82	Nalm_6	Not Significant	IQGAP3:chr1:156562264:156562674:156562264:156562665:156563133:156563312:-
38167	ENSG00000183856.11	IQGAP3	chr1	-	156562264	156562674	156562264	156562665	156563133	156563312	38167	5,5	5,6	0,0	13,13	148	139	1.10092e-07	2.38579e-05	0.484,0.439	0.0,0.0	0.462	A3SS	5	5.5	0	13	K562_K700E	Not Significant	IQGAP3:chr1:156562264:156562674:156562264:156562665:156563133:156563312:-
82072	ENSG00000183856.11	IQGAP3	chr1	-	156562264	156562674	156562264	156562665	156563133	156563312	82072	21,6,2,11,21,4,2,7	7,9,16,10,6,12,2,11	0,0,0,0	6,40,35,13	148	139	0	0	0.738,0.385,0.105,0.508,0.767,0.238,0.484,0.374	0.0,0.0,0.0,0.0	0.45	A3SS	6.5	9.5	0	24	MDS	Not Significant	IQGAP3:chr1:156562264:156562674:156562264:156562665:156563133:156563312:-
59993	ENSG00000152409.9	JMY	chr5	+	79314369	79314851	79314379	79314851	79312402	79312498	59993	10,51,0,7,8,19,7,7	3,59,20,10,23,22,1,0	21,2,3,4	0,0,0,0	149	139	3.50753e-12	6.87805e-10	0.757,0.446,0.0,0.395,0.245,0.446,0.867,1.0	1.0,1.0,1.0,1.0	-0.48	A3SS	7.5	15	3.5	0	MDS	Not Significant	JMY:chr5:79314369:79314851:79314379:79314851:79312402:79312498:+
31781	ENSG00000115548.17	KDM3A	chr2	+	86478582	86478735	86478607	86478735	86478169	86478265	31781	4,8	43,32	1,1	40,31	164	139	0.00116164	0.0431918	0.073,0.175	0.021,0.027	0.1	A3SS	6	37.5	1	35.5	K562_K700E	Not Significant	KDM3A:chr2:86478582:86478735:86478607:86478735:86478169:86478265:+
63805	ENSG00000115548.17	KDM3A	chr2	+	86478582	86478735	86478607	86478735	86478169	86478265	63805	4,4,7,4,0,10,0,5	44,70,58,55,175,61,28,118	0,0,0,0	18112162139	164	139	2.68149e-06	0.000133384	0.072,0.046,0.093,0.058,0.0,0.122,0.0,0.035	0.0,0.0,0.0,0.0	0.053	A3SS	4	59.5	0	125.5	MDS	Not Significant	KDM3A:chr2:86478582:86478735:86478607:86478735:86478169:86478265:+
39331	ENSG00000163807.6	KIAA1143	chr3	-	44753344	44753607	44753344	44753578	44754223	44754368	39331	18,14,10	3,4,1	24,27,10	0,0,0	178	149	6.26102e-05	0.00496207	0.834,0.746,0.893	1.0,1.0,1.0	-0.176	A3SS	14	3	24	0	Nalm_6	Not Significant	KIAA1143:chr3:44753344:44753607:44753344:44753578:44754223:44754368:-
23157	ENSG00000163807.6	KIAA1143	chr3	-	44753344	44753607	44753344	44753578	44754223	44754368	23157	1,4	2,3	3,2	0,0	168	139	7.62986e-06	0.000758779	0.293,0.525	1.0,1.0	-0.591	A3SS	2.5	2.5	2.5	0	K562_K700E	Not Significant	KIAA1143:chr3:44753344:44753607:44753344:44753578:44754223:44754368:-
21823	ENSG00000186185.14	KIF18B	chr17	-	44932055	44932403	44932055	44932206	44932672	44932773	21823	72,68,47	13,7,4	106107139	3,7,4	346	149	0.000988464	0.0448226	0.705,0.807,0.835	0.938,0.868,0.937	-0.132	A3SS	68	7	107	4	Nalm_6	Not Significant	KIF18B:chr17:44932055:44932403:44932055:44932206:44932672:44932773:-
22650	ENSG00000186185.14	KIF18B	chr17	-	44932055	44932403	44932055	44932206	44932672	44932773	22650	39,31,12,24,35,37,14,22	0,4,0,1,4,6,0,6	13,18,74,9	0,0,0,0	336	139	4.23247e-07	2.68503e-05	1.0,0.762,1.0,0.908,0.784,0.718,1.0,0.603	1.0,1.0,1.0,1.0	-0.153	A3SS	27.5	2.5	15.5	0	MDS	Not Significant	KIF18B:chr17:44932055:44932403:44932055:44932206:44932672:44932773:-
39805	ENSG00000112984.12	KIF20A	chr5	+	138184238	138184404	138184294	138184404	138183961	138184105	39805	251165116	11,12,2	298234283	0,0,0	205	149	2.2606e-08	4.84274e-06	0.943,0.909,0.977	1.0,1.0,1.0	-0.057	A3SS	165	11	283	0	Nalm_6	Sig	KIF20A:chr5:138184238:138184404:138184294:138184404:138183961:138184105:+
41850	ENSG00000112984.12	KIF20A	chr5	+	138184238	138184404	138184294	138184404	138183961	138184105	41850	13,15,15,56,56,61,26,57	4,0,0,0,3,0,10,7	4,54,161,27	0,0,0,0	195	139	2.09312e-06	0.000108504	0.698,1.0,1.0,1.0,0.93,1.0,0.65,0.853	1.0,1.0,1.0,1.0	-0.109	A3SS	41	1.5	40.5	0	MDS	Not Significant	KIF20A:chr5:138184238:138184404:138184294:138184404:138183961:138184105:+
56876	ENSG00000126777.18	KTN1	chr14	+	55634512	55634658	55634525	55634658	55633234	55633341	56876	15,22,15	135275129	11,7,7	549383360	162	149	1.53329e-10	4.51643e-08	0.093,0.069,0.097	0.018,0.017,0.018	0.069	A3SS	15	135	7	383	Nalm_6	Not Significant	KTN1:chr14:55634512:55634658:55634525:55634658:55633234:55633341:+
30152	ENSG00000126777.18	KTN1	chr14	+	55634512	55634658	55634525	55634658	55633234	55633341	30152	2,6	37,19	0,0	85,88	152	139	0.000119194	0.00742765	0.047,0.224	0.0,0.0	0.136	A3SS	4	28	0	86.5	K562_K700E	Not Significant	KTN1:chr14:55634512:55634658:55634525:55634658:55633234:55633341:+
59113	ENSG00000126777.18	KTN1	chr14	+	55634512	55634658	55634525	55634658	55633234	55633341	59113	13,55,13,21,41,26,2,28	2.43454e+23	0,0,0,0	114501754303	152	139	0	0	0.047,0.1,0.066,0.071,0.088,0.119,0.015,0.077	0.0,0.0,0.0,0.0	0.073	A3SS	23.5	247.5	0	402	MDS	Not Significant	KTN1:chr14:55634512:55634658:55634525:55634658:55633234:55633341:+
22324	ENSG00000005156.12	LIG3	chr17	+	34994253	34994429	34994275	34994429	34992523	34992692	22324	10,5,5	56,50,46	1,5,5	99,88,126	171	149	0.00056895	0.0294016	0.135,0.08,0.087	0.009,0.047,0.033	0.071	A3SS	5	50	5	99	Nalm_6	Not Significant	LIG3:chr17:34994253:34994429:34994275:34994429:34992523:34992692:+
16690	ENSG00000005156.12	LIG3	chr17	+	34994253	34994429	34994275	34994429	34992523	34992692	16690	4,2	11,3	1,1	25,22	161	139	0.00282849	0.0823013	0.239,0.365	0.033,0.038	0.266	A3SS	3	7	1	23.5	K562_K700E	Not Significant	LIG3:chr17:34994253:34994429:34994275:34994429:34992523:34992692:+
52671	ENSG00000010626.15	LRRC23	chr12	+	6882179	6882327	6882195	6882327	6873681	6873781	52671	9,9,2	11,15,13	4,3,2	22,28,31	165	149	0.0013584	0.0579544	0.425,0.351,0.122	0.141,0.088,0.055	0.205	A3SS	9	13	3	28	Nalm_6	Not Significant	LRRC23:chr12:6882179:6882327:6882195:6882327:6873681:6873781:+
55184	ENSG00000010626.15	LRRC23	chr12	+	6882179	6882327	6882195	6882327	6873681	6873781	55184	44,35,10,9,18,4,1,5	47,60,26,8,4,5,5,12	0,0,0,0	13,19,18,15	155	139	8.88178e-16	2.83959e-13	0.456,0.343,0.256,0.502,0.801,0.418,0.152,0.272	0.0,0.0,0.0,0.0	0.4	A3SS	9.5	10	0	16.5	MDS	Not Significant	LRRC23:chr12:6882179:6882327:6882195:6882327:6873681:6873781:+
19625	ENSG00000112893.10	MAN2A1	chr5	+	109847627	109847719	109847656	109847719	109845864	109846006	19625	4,6	4,3	0,0	12,8	168	139	5.72418e-08	1.30885e-05	0.453,0.623	0.0,0.0	0.538	A3SS	5	3.5	0	10	K562_K700E	Not Significant	MAN2A1:chr5:109847627:109847719:109847656:109847719:109845864:109846006:+
31590	ENSG00000112893.10	MAN2A1	chr5	+	109847627	109847719	109847656	109847719	109845864	109846006	31590	5,10,0,7,7,8,16,15	0,9,9,31,23,33,20,45	0,0,0,0	1,56,47,39	168	139	2.51388e-12	5.0538e-10	1.0,0.479,0.0,0.157,0.201,0.167,0.398,0.216	0.0,0.0,0.0,0.0	0.327	A3SS	7.5	21.5	0	43	MDS	Not Significant	MAN2A1:chr5:109847627:109847719:109847656:109847719:109845864:109846006:+
1622	ENSG00000076984.18	MAP2K7	chr19	+	7911414	7911578	7911435	7911578	7911249	7911330	1622	37,32,18	111,128,99	19,19,16	95168188	170	149	0.000235678	0.0146793	0.226,0.18,0.137	0.149,0.09,0.069	0.078	A3SS	32	111	19	168	Nalm_6	Sig	MAP2K7:chr19:7911414:7911578:7911435:7911578:7911249:7911330:+
1656	ENSG00000076984.18	MAP2K7	chr19	+	7911414	7911578	7911435	7911578	7911249	7911330	1656	50,43,27,12,17,15,13,21	131,185,38,66,100,41,58,59	11,3,34,3	101,99,146,50	160	139	9.26896e-06	0.000388162	0.249,0.168,0.382,0.136,0.129,0.241,0.163,0.236	0.086,0.026,0.168,0.05	0.131	A3SS	19	62.5	7	100	MDS	Not Significant	MAP2K7:chr19:7911414:7911578:7911435:7911578:7911249:7911330:+
59509	ENSG00000135341.18	MAP3K7	chr6	-	90560075	90560234	90560075	90560214	90561621	90561667	59509	66,82,49	40,43,18	41,16,19	196159180	169	149	0	0	0.593,0.627,0.706	0.156,0.081,0.085	0.535	A3SS	66	40	19	180	Nalm_6	Sig	MAP3K7:chr6:90560075:90560234:90560075:90560214:90561621:90561667:-
31125	ENSG00000135341.18	MAP3K7	chr6	-	90560075	90560234	90560075	90560214	90561621	90561667	31125	20,13	6,4	0,4	34,40	159	139	0	0	0.745,0.74	0.0,0.08	0.702	A3SS	16.5	5	2	37	K562_K700E	Not Significant	MAP3K7:chr6:90560075:90560234:90560075:90560214:90561621:90561667:-
61932	ENSG00000135341.18	MAP3K7	chr6	-	90560075	90560234	90560075	90560214	90561621	90561667	61932	22,20,26,37,20,23,10,35	11,28,50,23,28,6,4,30	0,0,12,4	30,115,199,51	159	139	0	0	0.636,0.384,0.313,0.584,0.384,0.77,0.686,0.505	0.0,0.0,0.05,0.064	0.504	A3SS	22.5	25.5	2	83	MDS	Not Significant	MAP3K7:chr6:90560075:90560234:90560075:90560214:90561621:90561667:-
11918	ENSG00000072518.22	MARK2	chr11	+	63902600	63902782	63902603	63902782	63902197	63902330	11918	0,0	12,4	7,2	19,17	142	139	0.000171679	0.00987203	0.0,0.0	0.265,0.103	-0.184	A3SS	0	8	4.5	18	K562_K700E	Not Significant	MARK2:chr11:63902600:63902782:63902603:63902782:63902197:63902330:+
13130	ENSG00000072518.22	MARK2	chr11	+	63902600	63902782	63902603	63902782	63902197	63902330	13130	0,8,0,2,2,9,3,1	149,107,53,86,85,67,49,77	0,17,5,3	42,60,102,30	142	139	0.000913046	0.0193696	0.0,0.068,0.0,0.022,0.023,0.116,0.057,0.013	0.0,0.217,0.046,0.089	-0.051	A3SS	2	81	4	51	MDS	Not Significant	MARK2:chr11:63902600:63902782:63902603:63902782:63902197:63902330:+
25947	ENSG00000160294.11	MCM3AP	chr21	-	46261279	46261411	46261279	46261376	46264116	46264217	25947	162166172	5,14,3	246228346	0,0,0	184	149	6.11343e-07	9.3749e-05	0.963,0.906,0.979	1.0,1.0,1.0	-0.051	A3SS	166	5	246	0	Nalm_6	Not Significant	MCM3AP:chr21:46261279:46261411:46261279:46261376:46264116:46264217:-
26944	ENSG00000160294.11	MCM3AP	chr21	-	46261279	46261411	46261279	46261376	46264116	46264217	26944	239,217,127,104,143,102,67,152	11,22,6,10,23,15,8,13	67136163109	0,0,0,0	174	139	0	0	0.946,0.887,0.944,0.893,0.832,0.845,0.87,0.903	1.0,1.0,1.0,1.0	-0.11	A3SS	135	12	122.5	0	MDS	Sig	MCM3AP:chr21:46261279:46261411:46261279:46261376:46264116:46264217:-
10424	ENSG00000133997.12	MED6	chr14	-	70592879	70593009	70592879	70592988	70593295	70593378	10424	107,74,31	231,160,65	23,15,18	216263174	170	149	0	0	0.289,0.288,0.295	0.085,0.048,0.083	0.219	A3SS	74	160	18	216	Nalm_6	Sig	MED6:chr14:70592879:70593009:70592879:70592988:70593295:70593378:-
9563	ENSG00000133997.12	MED6	chr14	-	70592879	70593009	70592879	70592988	70593295	70593378	9563	15,13	24,20	2,3	41,34	160	139	1.75872e-07	3.47425e-05	0.352,0.361	0.041,0.071	0.3	A3SS	14	22	2.5	37.5	K562_K700E	Not Significant	MED6:chr14:70592879:70593009:70592879:70592988:70593295:70593378:-
10518	ENSG00000133997.12	MED6	chr14	-	70592879	70593009	70592879	70592988	70593295	70593378	10518	31,31,34,36,40,23,25,33	47,110,43,47,61,59,47,75	7,14,0,7	16,40,83,28	160	139	4.26729e-05	0.00143643	0.364,0.197,0.407,0.4,0.363,0.253,0.316,0.277	0.275,0.233,0.0,0.178	0.151	A3SS	32	53	7	34	MDS	Not Significant	MED6:chr14:70592879:70593009:70592879:70592988:70593295:70593378:-
30641	ENSG00000171109.19	MFN1	chr3	+	179348844	179348963	179348847	179348963	179347734	179347810	30641	16,25	8,13	17,18	0,4	142	139	0.00211844	0.0668668	0.662,0.653	1.0,0.815	-0.25	A3SS	20.5	10.5	17.5	2	K562_K700E	Sig	MFN1:chr3:179348844:179348963:179348847:179348963:179347734:179347810:+
60621	ENSG00000171109.19	MFN1	chr3	+	179348844	179348963	179348847	179348963	179347734	179347810	60621	13,15,61,59,43,41,21,91	7,8,17,32,11,12,19,51	8,80,47,25	0,6,2,1	142	139	3.68483e-13	8.68256e-11	0.645,0.647,0.778,0.643,0.793,0.77,0.52,0.636	1.0,0.929,0.958,0.961	-0.283	A3SS	42	14.5	36	1.5	MDS	Sig	MFN1:chr3:179348844:179348963:179348847:179348963:179347734:179347810:+
56004	ENSG00000135596.18	MICAL1	chr6	-	109445770	109445875	109445770	109445862	109446135	109446772	56004	32,40,14	27,37,23	4,2,11	59,91,127	162	149	0	0	0.522,0.499,0.359	0.059,0.02,0.074	0.409	A3SS	32	27	4	91	Nalm_6	Not Significant	MICAL1:chr6:109445770:109445875:109445770:109445862:109446135:109446772:-
58278	ENSG00000135596.18	MICAL1	chr6	-	109445770	109445875	109445770	109445862	109446135	109446772	58278	31,47,107,34,63,26,25,27	74,40,87,20,39,34,26,32	2,0,7,2	130,100,232,86	152	139	0	0	0.277,0.518,0.529,0.609,0.596,0.412,0.468,0.436	0.014,0.0,0.027,0.021	0.465	A3SS	32.5	36.5	2	115	MDS	Not Significant	MICAL1:chr6:109445770:109445875:109445770:109445862:109446135:109446772:-
35038	ENSG00000106125.14	MINDY4	chr7	+	30778417	30778551	30778431	30778551	30771416	30771556	35038	5,7	11,4	2,3	22,16	153	139	0.00343282	0.0932514	0.292,0.614	0.076,0.146	0.342	A3SS	6	7.5	2.5	19	K562_K700E	Not Significant	MINDY4:chr7:30778417:30778551:30778431:30778551:30771416:30771556:+
72649	ENSG00000106125.14	MINDY4	chr7	+	30778417	30778551	30778431	30778551	30771416	30771556	72649	0,19,0,2,27,8,3,28	26,22,7,13,27,0,1,21	0,0,0,1	5,6,13,5	153	139	1.16454e-07	8.42622e-06	0.0,0.44,0.0,0.123,0.476,1.0,0.732,0.548	0.0,0.0,0.0,0.154	0.376	A3SS	5.5	17	0	5.5	MDS	Not Significant	MINDY4:chr7:30778417:30778551:30778431:30778551:30771416:30771556:+
30446	ENSG00000146085.8	MMUT	chr6	-	49448815	49448951	49448815	49448927	49451465	49451714	30446	5,11,23	30,54,45	5,1,6	95113127	173	149	1.45115e-09	3.74407e-07	0.126,0.149,0.306	0.043,0.008,0.039	0.164	A3SS	11	45	5	113	Nalm_6	Not Significant	MMUT:chr6:49448815:49448951:49448815:49448927:49451465:49451714:-
19760	ENSG00000146085.8	MMUT	chr6	-	49448815	49448951	49448815	49448927	49451465	49451714	19760	7,3	13,13	0,0	29,37	163	139	9.96607e-07	0.00014543	0.315,0.164	0.0,0.0	0.239	A3SS	5	13	0	33	K562_K700E	Not Significant	MMUT:chr6:49448815:49448951:49448815:49448927:49451465:49451714:-
34154	ENSG00000179832.18	MROH1	chr8	+	144259223	144259354	144259239	144259354	144258776	144258914	34154	7,3,6	6,21,8	2,0,1	12,26,26	165	149	8.46043e-06	0.000930174	0.513,0.114,0.404	0.131,0.0,0.034	0.289	A3SS	6	8	1	26	Nalm_6	Not Significant	MROH1:chr8:144259223:144259354:144259239:144259354:144258776:144258914:+
21259	ENSG00000179832.18	MROH1	chr8	+	144259223	144259354	144259239	144259354	144258776	144258914	21259	4,1	5,0	0,0	8,1	155	139	0.000406252	0.0195966	0.418,1.0	0.0,0.0	0.709	A3SS	2.5	2.5	0	4.5	K562_K700E	Not Significant	MROH1:chr8:144259223:144259354:144259239:144259354:144258776:144258914:+
35672	ENSG00000179832.18	MROH1	chr8	+	144259223	144259354	144259239	144259354	144258776	144258914	35672	14,18,39,9,7,7,2,17	57,84,71,13,41,35,25,15	0,7,1,0	99,53,102,37	155	139	5.56222e-14	1.47865e-11	0.181,0.161,0.33,0.383,0.133,0.152,0.067,0.504	0.0,0.106,0.009,0.0	0.21	A3SS	11.5	38	0.5	76	MDS	Not Significant	MROH1:chr8:144259223:144259354:144259239:144259354:144258776:144258914:+
19596	ENSG00000255152.8	MSH5-SAPCD1	chr6	+	31764044	31764159	31764076	31764159	31763414	31763555	19596	17,13	6,7	9,11	0,0	171	139	3.11984e-06	0.00036828	0.697,0.602	1.0,1.0	-0.351	A3SS	15	6.5	10	0	K562_K700E	Not Significant	MSH5-SAPCD1:chr6:31764044:31764159:31764076:31764159:31763414:31763555:+
31494	ENSG00000255152.8	MSH5-SAPCD1	chr6	+	31764044	31764159	31764076	31764159	31763414	31763555	31494	36,46,31,19,23,15,24,22	26,19,0,3,4,6,4,3	5,38,60,20	0,0,0,0	171	139	1.40477e-12	2.94652e-10	0.53,0.663,1.0,0.837,0.824,0.67,0.83,0.856	1.0,1.0,1.0,1.0	-0.224	A3SS	23.5	4	29	0	MDS	Not Significant	MSH5-SAPCD1:chr6:31764044:31764159:31764076:31764159:31763414:31763555:+
17189	ENSG00000101057.16	MYBL2	chr20	+	43673707	43673899	43673805	43673899	43667113	43667303	17189	138,93,66	764404302	50,38,61	713808920	247	149	0	0	0.098,0.122,0.116	0.041,0.028,0.038	0.076	A3SS	93	404	50	808	Nalm_6	Sig	MYBL2:chr20:43673707:43673899:43673805:43673899:43667113:43667303:+
17504	ENSG00000101057.16	MYBL2	chr20	+	43673707	43673899	43673805	43673899	43667113	43667303	17504	20,28,8,10,1,14,6,0	154,125,74,96,191,109,55,131	0,0,0,0	76,115,192,45	237	139	2.46292e-12	4.97894e-10	0.071,0.116,0.06,0.058,0.003,0.07,0.06,0.0	0.0,0.0,0.0,0.0	0.055	A3SS	9	117	0	95.5	MDS	Not Significant	MYBL2:chr20:43673707:43673899:43673805:43673899:43667113:43667303:+
7927	ENSG00000214114.9	MYCBP	chr1	-	38866879	38867009	38866879	38866999	38873017	38873090	7927	28,19,8	43,28,3	33,26,28	16,5,3	159	149	0.000674556	0.033301	0.379,0.389,0.714	0.659,0.83,0.897	-0.301	A3SS	19	28	28	5	Nalm_6	Sig	MYCBP:chr1:38866879:38867009:38866879:38866999:38873017:38873090:-
7269	ENSG00000214114.9	MYCBP	chr1	-	38866879	38867009	38866879	38866999	38873017	38873090	7269	7,9	37,39	16,8	11,3	149	139	1.59133e-06	0.000212548	0.15,0.177	0.576,0.713	-0.481	A3SS	8	38	12	7	K562_K700E	Sig	MYCBP:chr1:38866879:38867009:38866879:38866999:38873017:38873090:-
3346	ENSG00000170476.16	MZB1	chr5	-	139388460	139388667	139388460	139388601	139389326	139389420	3346	136,108,50	88,66,26	203257223	0,2,3	215	149	0	0	0.517,0.531,0.571	1.0,0.989,0.981	-0.45	A3SS	108	66	223	2	Nalm_6	Sig	MZB1:chr5:139388460:139388667:139388460:139388601:139389326:139389420:-
3375	ENSG00000170476.16	MZB1	chr5	-	139388460	139388667	139388460	139388601	139389326	139389420	3375	49,81,33,2,19,11,6,35	63,6,125,36,51,33,22,33	66,91,348,26	0,0,0,0	205	139	0	0	0.345,0.902,0.152,0.036,0.202,0.184,0.156,0.418	1.0,1.0,1.0,1.0	-0.701	A3SS	26	34.5	78.5	0	MDS	Sig	MZB1:chr5:139388460:139388667:139388460:139388601:139389326:139389420:-
65477	ENSG00000173848.19	NET1	chr10	+	5456064	5456273	5456086	5456273	5454947	5455118	65477	32,43,21	282268189	0,0,0	283294414	171	149	0	0	0.09,0.123,0.088	0.0,0.0,0.0	0.1	A3SS	32	268	0	294	Nalm_6	Not Significant	NET1:chr10:5456064:5456273:5456086:5456273:5454947:5455118:+
33473	ENSG00000173848.19	NET1	chr10	+	5456064	5456273	5456086	5456273	5454947	5455118	33473	31,38	79,79	6,4	142140	161	139	0	0	0.253,0.293	0.035,0.024	0.244	A3SS	34.5	79	5	141	K562_K700E	Not Significant	NET1:chr10:5456064:5456273:5456086:5456273:5454947:5455118:+
68335	ENSG00000173848.19	NET1	chr10	+	5456064	5456273	5456086	5456273	5454947	5455118	68335	42,95,21,43,50,35,17,26	1.57311e+23	0,0,0,0	18,153,230,64	161	139	0	0	0.188,0.209,0.115,0.164,0.182,0.133,0.128,0.077	0.0,0.0,0.0,0.0	0.15	A3SS	38.5	191.5	0	108.5	MDS	Not Significant	NET1:chr10:5456064:5456273:5456086:5456273:5454947:5455118:+
28262	ENSG00000001167.15	NFYA	chr6	+	41079004	41079164	41079028	41079164	41072982	41073084	28262	113,93,34	224,199,67	30,35,28	228259247	173	149	0	0	0.303,0.287,0.304	0.102,0.104,0.089	0.2	A3SS	93	199	30	247	Nalm_6	Sig	NFYA:chr6:41079004:41079164:41079028:41079164:41072982:41073084:+
18828	ENSG00000001167.15	NFYA	chr6	+	41079004	41079164	41079028	41079164	41072982	41073084	18828	9,7	7,7	0,0	29,45	163	139	7.61946e-13	6.50769e-10	0.523,0.46	0.0,0.0	0.492	A3SS	8	7	0	37	K562_K700E	Not Significant	NFYA:chr6:41079004:41079164:41079028:41079164:41072982:41073084:+
29445	ENSG00000001167.15	NFYA	chr6	+	41079004	41079164	41079028	41079164	41072982	41073084	29445	53,32,21,22,66,51,11,35	135,37,47,57,94,75,38,74	0,0,12,2	73,109,141,52	163	139	0	0	0.251,0.424,0.276,0.248,0.375,0.367,0.198,0.287	0.0,0.0,0.068,0.032	0.278	A3SS	33.5	65.5	1	91	MDS	Not Significant	NFYA:chr6:41079004:41079164:41079028:41079164:41072982:41073084:+
74994	ENSG00000114857.19	NKTR	chr3	+	42633560	42633735	42633617	42633735	42632600	42632823	74994	32,63,22	18,48,13	85,27,27	7,5,2	206	149	1.48005e-10	4.37787e-08	0.563,0.487,0.55	0.898,0.796,0.907	-0.334	A3SS	32	18	27	5	Nalm_6	Sig	NKTR:chr3:42633560:42633735:42633617:42633735:42632600:42632823:+
37072	ENSG00000114857.19	NKTR	chr3	+	42633560	42633735	42633617	42633735	42632600	42632823	37072	3,2	15,11	5,4	3,0	196	139	0.00036218	0.017826	0.124,0.114	0.542,1.0	-0.652	A3SS	2.5	13	4.5	1.5	K562_K700E	Not Significant	NKTR:chr3:42633560:42633735:42633617:42633735:42632600:42632823:+
25448	ENSG00000103512.16	NOMO1	chr16	+	14875017	14875254	14875035	14875254	14872233	14872329	25448	4,7	1,3	1,1	12,11	157	139	6.05209e-07	9.60365e-05	0.78,0.674	0.069,0.074	0.656	A3SS	5.5	2	1	11.5	K562_K700E	Not Significant	NOMO1:chr16:14875017:14875254:14875035:14875254:14872233:14872329:+
46950	ENSG00000103512.16	NOMO1	chr16	+	14875017	14875254	14875035	14875254	14872233	14872329	46950	19,0,8,3,1,0,2,1	37,42,20,35,101,33,22,73	0,0,0,0	14,37,53,19	157	139	7.18957e-06	0.000313191	0.313,0.0,0.262,0.071,0.009,0.0,0.074,0.012	0.0,0.0,0.0,0.0	0.093	A3SS	1.5	36	0	28	MDS	Not Significant	NOMO1:chr16:14875017:14875254:14875035:14875254:14872233:14872329:+
20926	ENSG00000182446.14	NPLOC4	chr17	-	81588932	81589119	81588932	81589104	81596115	81596242	20926	23,17,14	331249171	5,2,2	305326366	164	149	1.17882e-11	4.23024e-09	0.059,0.058,0.069	0.015,0.006,0.005	0.053	A3SS	17	249	2	326	Nalm_6	Not Significant	NPLOC4:chr17:81588932:81589119:81588932:81589104:81596115:81596242:-
16114	ENSG00000182446.14	NPLOC4	chr17	-	81588932	81589119	81588932	81589104	81596115	81596242	16114	8,6	39,28	1,2	59,51	154	139	0.000101712	0.00661505	0.156,0.162	0.015,0.034	0.135	A3SS	7	33.5	1.5	55	K562_K700E	Not Significant	NPLOC4:chr17:81588932:81589119:81588932:81589104:81596115:81596242:-
21530	ENSG00000182446.14	NPLOC4	chr17	-	81588932	81589119	81588932	81589104	81596115	81596242	21530	13,34,24,17,52,17,13,15	155,117,113,142,157,155,59,112	0,0,26,0	60135162101	154	139	8.92302e-09	8.65651e-07	0.07,0.208,0.161,0.098,0.23,0.09,0.166,0.108	0.0,0.0,0.127,0.0	0.11	A3SS	17	129.5	0	118	MDS	Not Significant	NPLOC4:chr17:81588932:81589119:81588932:81589104:81596115:81596242:-
70881	ENSG00000107672.15	NSMCE4A	chr10	-	121974003	121974100	121974003	121974081	121974873	121975217	70881	48,78,37	160,126,87	9,8,7	370472381	168	149	0	0	0.21,0.354,0.274	0.021,0.015,0.016	0.262	A3SS	48	126	8	381	Nalm_6	Not Significant	NSMCE4A:chr10:121974003:121974100:121974003:121974081:121974873:121975217:-
35522	ENSG00000107672.15	NSMCE4A	chr10	-	121974003	121974100	121974003	121974081	121974873	121975217	35522	3,6	11,13	0,0	31,39	158	139	1.25737e-06	0.000175377	0.194,0.289	0.0,0.0	0.241	A3SS	4.5	12	0	35	K562_K700E	Not Significant	NSMCE4A:chr10:121974003:121974100:121974003:121974081:121974873:121975217:-
73993	ENSG00000107672.15	NSMCE4A	chr10	-	121974003	121974100	121974003	121974081	121974873	121975217	73993	14,26,35,24,58,43,15,17	28,59,13,30,24,22,16,41	2,14,32,10	25,99,202,27	158	139	1.445e-10	2.12286e-08	0.305,0.279,0.703,0.413,0.68,0.632,0.452,0.267	0.066,0.111,0.122,0.246	0.33	A3SS	25	26	12	63	MDS	Sig	NSMCE4A:chr10:121974003:121974100:121974003:121974081:121974873:121975217:-
68484	ENSG00000132182.12	NUP210	chr3	-	13339853	13340281	13339853	13339980	13341747	13341883	68484	65,45,53	7,8,6	43,50,73	2,0,1	450	149	2.76511e-06	0.000355412	0.755,0.651,0.745	0.877,1.0,0.96	-0.229	A3SS	53	7	50	1	Nalm_6	Not Significant	NUP210:chr3:13339853:13340281:13339853:13339980:13341747:13341883:-
71593	ENSG00000132182.12	NUP210	chr3	-	13339853	13340281	13339853	13339980	13341747	13341883	71593	40,7,0,1,10,4,8,4	0,8,4,2,2,3,3,3	12,8,14,13	0,1,0,3	440	139	9.12393e-05	0.0027717	1.0,0.217,0.0,0.136,0.612,0.296,0.457,0.296	1.0,0.716,1.0,0.578	-0.447	A3SS	5.5	3	12.5	0.5	MDS	Not Significant	NUP210:chr3:13339853:13340281:13339853:13339980:13341747:13341883:-
4314	ENSG00000126883.18	NUP214	chr9	+	131146128	131146304	131146161	131146304	131144279	131144754	4314	128103	13,15	321311	78,80	172	139	0.00102023	0.0388173	0.888,0.847	0.769,0.759	0.103	A3SS	115.5	14	316	79	K562_K700E	Sig	NUP214:chr9:131146128:131146304:131146161:131146304:131144279:131144754:+
4772	ENSG00000126883.18	NUP214	chr9	+	131146128	131146304	131146161	131146304	131144279	131144754	4772	127,138,52,99,122,108,41,93	16,34,14,8,22,18,2,8	58,90,149,50	14,42,48,25	172	139	1.17618e-06	6.55102e-05	0.865,0.766,0.75,0.909,0.818,0.829,0.943,0.904	0.77,0.634,0.715,0.618	0.164	A3SS	103.5	15	74	33.5	MDS	Sig	NUP214:chr9:131146128:131146304:131146161:131146304:131144279:131144754:+
71325	ENSG00000110713.17	NUP98	chr11	-	3676268	3676389	3676268	3676376	3676508	3676710	71325	11,15,7	299199112	0,0,0	284254201	162	149	1.11802e-08	2.50911e-06	0.033,0.065,0.054	0.0,0.0,0.0	0.051	A3SS	11	199	0	254	Nalm_6	Not Significant	NUP98:chr11:3676268:3676389:3676268:3676376:3676508:3676710:-
74398	ENSG00000110713.17	NUP98	chr11	-	3676268	3676389	3676268	3676376	3676508	3676710	74398	28,37,15,23,17,16,10,19	1.58251e+23	0,0,0,0	73228198114	152	139	0	0	0.139,0.119,0.072,0.133,0.053,0.103,0.07,0.057	0.0,0.0,0.0,0.0	0.093	A3SS	18	167.5	0	156	MDS	Not Significant	NUP98:chr11:3676268:3676389:3676268:3676376:3676508:3676710:-
13936	ENSG00000089127.15	OAS1	chr12	+	112911035	112911235	112911050	112911235	112908535	112908824	13936	14,12,5	16,23,6	2,0,4	24,24,32	164	149	3.73793e-08	7.72658e-06	0.443,0.322,0.431	0.07,0.0,0.102	0.341	A3SS	12	16	2	24	Nalm_6	Not Significant	OAS1:chr12:112911035:112911235:112911050:112911235:112908535:112908824:+
14058	ENSG00000089127.15	OAS1	chr12	+	112911035	112911235	112911050	112911235	112908535	112908824	14058	18,0,17,21,13,71,15,9	38,39,20,27,77,88,55,7	24,0,0,2	12,30,55,84	154	139	0.000953944	0.0201138	0.299,0.0,0.434,0.412,0.132,0.421,0.198,0.537	0.644,0.0,0.0,0.021	0.138	A3SS	16	38.5	1	42.5	MDS	Not Significant	OAS1:chr12:112911035:112911235:112911050:112911235:112908535:112908824:+
78029	ENSG00000155463.14	OXA1L	chr14	+	22769776	22769932	22769790	22769932	22767957	22768171	78029	76,68,51	627508263	10,7,5	660706654	163	149	0	0	0.1,0.109,0.151	0.014,0.009,0.007	0.11	A3SS	68	508	7	660	Nalm_6	Not Significant	OXA1L:chr14:22769776:22769932:22769790:22769932:22767957:22768171:+
81693	ENSG00000155463.14	OXA1L	chr14	+	22769776	22769932	22769790	22769932	22767957	22768171	81693	132,140,90,58,108,115,13,75	2.42399e+23	8,0,0,4	98435473290	153	139	0	0	0.331,0.242,0.139,0.174,0.203,0.342,0.056,0.163	0.069,0.0,0.0,0.012	0.186	A3SS	99	300.5	2	362.5	MDS	Not Significant	OXA1L:chr14:22769776:22769932:22769790:22769932:22767957:22768171:+
6050	ENSG00000154814.14	OXNAD1	chr3	+	16270928	16271071	16270944	16271071	16269125	16269275	6050	16,10	20,24	7,9	51,37	155	139	0.00295327	0.084576	0.418,0.272	0.11,0.179	0.2	A3SS	13	22	8	44	K562_K700E	Not Significant	OXNAD1:chr3:16270928:16271071:16270944:16271071:16269125:16269275:+
6692	ENSG00000154814.14	OXNAD1	chr3	+	16270928	16271071	16270944	16271071	16269125	16269275	6692	20,5,3,25,25,32,12,30	43,58,18,41,56,24,27,34	0,2,6,5	4,32,50,11	155	139	0.000262917	0.00674477	0.294,0.072,0.13,0.354,0.286,0.545,0.285,0.442	0.0,0.053,0.097,0.29	0.191	A3SS	22.5	37.5	3.5	21.5	MDS	Not Significant	OXNAD1:chr3:16270928:16271071:16270944:16271071:16269125:16269275:+
75475	ENSG00000170515.14	PA2G4	chr12	+	56111198	56111309	56111211	56111309	56110963	56111058	75475	247,170,47	17,25,3	271237113	0,0,1	162	149	1.67644e-14	8.40525e-12	0.93,0.862,0.935	1.0,1.0,0.99	-0.088	A3SS	170	17	237	0	Nalm_6	Sig	PA2G4:chr12:56111198:56111309:56111211:56111309:56110963:56111058:+
78982	ENSG00000170515.14	PA2G4	chr12	+	56111198	56111309	56111211	56111309	56110963	56111058	78982	2,126,12,23,47,36,13,44	37,62,12,16,5,16,4,9	18,36,67,18	0,0,0,0	152	139	0	0	0.047,0.65,0.478,0.568,0.896,0.673,0.748,0.817	1.0,1.0,1.0,1.0	-0.39	A3SS	29.5	14	27	0	MDS	Sig	PA2G4:chr12:56111198:56111309:56111211:56111309:56110963:56111058:+
18633	ENSG00000156504.17	PABIR2	chrX	-	134796107	134796355	134796107	134796256	134797120	134797232	18633	13,12,5	13,8,1	15,7,3	0,0,0	248	149	2.01381e-09	5.12102e-07	0.375,0.474,0.75	1.0,1.0,1.0	-0.467	A3SS	12	8	7	0	Nalm_6	Not Significant	PABIR2:chrX:134796107:134796355:134796107:134796256:134797120:134797232:-
15143	ENSG00000156504.17	PABIR2	chrX	-	134796107	134796355	134796107	134796256	134797120	134797232	15143	0,3	3,7	1,1	0,0	238	139	5.50612e-10	2.66487e-07	0.0,0.2	1.0,1.0	-0.9	A3SS	1.5	5	1	0	K562_K700E	Not Significant	PABIR2:chrX:134796107:134796355:134796107:134796256:134797120:134797232:-
52858	ENSG00000197136.5	PCNX3	chr11	+	65622223	65622299	65622244	65622299	65620830	65620966	52858	91,40,28	85,64,35	19,18,21	75,98,93	170	149	8.90916e-11	2.78683e-08	0.484,0.354,0.412	0.182,0.139,0.165	0.255	A3SS	40	64	19	93	Nalm_6	Sig	PCNX3:chr11:65622223:65622299:65622244:65622299:65620830:65620966:+
55337	ENSG00000197136.5	PCNX3	chr11	+	65622223	65622299	65622244	65622299	65620830	65620966	55337	28,10,4,8,19,6,5,2	26,21,3,24,24,24,11,23	0,1,0,0	23,35,8,16	160	139	2.17271e-13	5.34515e-11	0.483,0.293,0.537,0.225,0.407,0.178,0.283,0.07	0.0,0.024,0.0,0.0	0.303	A3SS	7	23.5	0	19.5	MDS	Not Significant	PCNX3:chr11:65622223:65622299:65622244:65622299:65620830:65620966:+
52936	ENSG00000121892.15	PDS5A	chr4	-	39910243	39910356	39910243	39910338	39913610	39913726	52936	13,22,23	144161118	3,2,13	290301494	167	149	3.33067e-16	1.97864e-13	0.075,0.109,0.148	0.009,0.006,0.023	0.098	A3SS	22	144	3	301	Nalm_6	Not Significant	PDS5A:chr4:39910243:39910356:39910243:39910338:39913610:39913726:-
28765	ENSG00000121892.15	PDS5A	chr4	-	39910243	39910356	39910243	39910338	39913610	39913726	28765	8,9	58,48	2,0	83,95	157	139	1.1833e-06	0.000166805	0.109,0.142	0.021,0.0	0.115	A3SS	8.5	53	1	89	K562_K700E	Not Significant	PDS5A:chr4:39910243:39910356:39910243:39910338:39913610:39913726:-
55381	ENSG00000121892.15	PDS5A	chr4	-	39910243	39910356	39910243	39910338	39913610	39913726	55381	5,6,0,21,26,17,14,33	5,75,126,142,241,98,67,188	0,0,0,0	1,276,460,84	157	139	0	0	0.47,0.066,0.0,0.116,0.087,0.133,0.156,0.135	0.0,0.0,0.0,0.0	0.145	A3SS	15.5	112	0	180	MDS	Not Significant	PDS5A:chr4:39910243:39910356:39910243:39910338:39913610:39913726:-
3287	ENSG00000137338.6	PGBD1	chr6	+	28283755	28284209	28283775	28284209	28281571	28281918	3287	60,48,53	10,10,8	15,17,27	33,56,66	169	149	0	0	0.841,0.809,0.854	0.286,0.211,0.265	0.581	A3SS	53	10	17	56	Nalm_6	Sig	PGBD1:chr6:28283755:28284209:28283775:28284209:28281571:28281918:+
2998	ENSG00000137338.6	PGBD1	chr6	+	28283755	28284209	28283775	28284209	28281571	28281918	2998	1,4	0,0	3,3	11,8	159	139	1.52023e-07	3.10887e-05	1.0,1.0	0.193,0.247	0.78	A3SS	2.5	0	3	9.5	K562_K700E	Not Significant	PGBD1:chr6:28283755:28284209:28283775:28284209:28281571:28281918:+
3317	ENSG00000137338.6	PGBD1	chr6	+	28283755	28284209	28283775	28284209	28281571	28281918	3317	16,4,12,31,23,18,26,24	0,0,11,0,5,7,0,4	0,8,19,12	3,15,29,1	159	139	0.000721929	0.015925	1.0,1.0,0.488,1.0,0.801,0.692,1.0,0.84	0.0,0.318,0.364,0.913	0.454	A3SS	20.5	2	10	9	MDS	Not Significant	PGBD1:chr6:28283755:28284209:28283775:28284209:28281571:28281918:+
34598	ENSG00000173889.16	PHC3	chr3	-	170171085	170171464	170171085	170171450	170172556	170172712	34598	38,32,25	295269116	19,7,5	258226247	163	149	1.03866e-08	2.33844e-06	0.105,0.098,0.165	0.063,0.028,0.018	0.086	A3SS	32	269	7	247	Nalm_6	Not Significant	PHC3:chr3:170171085:170171464:170171085:170171450:170172556:170172712:-
36115	ENSG00000173889.16	PHC3	chr3	-	170171085	170171464	170171085	170171450	170172556	170172712	36115	10,0,3,1,5,15,0,4	17,29,19,23,36,29,7,27	0,0,0,0	2,43,82,48	153	139	3.13191e-10	4.31301e-08	0.348,0.0,0.125,0.038,0.112,0.32,0.0,0.119	0.0,0.0,0.0,0.0	0.133	A3SS	3.5	25	0	45.5	MDS	Not Significant	PHC3:chr3:170171085:170171464:170171085:170171450:170172556:170172712:-
29063	ENSG00000121716.21	PILRB	chr7	+	100358226	100358259	100358241	100358259	100356749	100356883	29063	5,5	2,0	0,0	1,8	154	139	4.30673e-10	2.23327e-07	0.693,1.0	0.0,0.0	0.847	A3SS	5	1	0	4.5	K562_K700E	Not Significant	PILRB:chr7:100358226:100358259:100358241:100358259:100356749:100356883:+
56180	ENSG00000121716.21	PILRB	chr7	+	100358226	100358259	100358241	100358259	100356749	100356883	56180	72,63,122,42,101,37,30,85	50,19,0,9,21,9,0,10	0,4,1,0	14,12,0,3	154	139	8.47597e-07	4.93688e-05	0.565,0.75,1.0,0.808,0.813,0.788,1.0,0.885	0.0,0.231,1.0,0.0	0.518	A3SS	67.5	9.5	0.5	7.5	MDS	Not Significant	PILRB:chr7:100358226:100358259:100358241:100358259:100356749:100356883:+
25212	ENSG00000250251.6	PKD1P6	chr16	-	15132842	15133061	15132842	15132974	15133263	15133423	25212	31,32,20	2,0,1	18,32,57	3,6,5	236	149	0.00152417	0.0640987	0.907,1.0,0.927	0.791,0.771,0.878	0.131	A3SS	31	1	32	5	Nalm_6	Not Significant	PKD1P6:chr16:15132842:15133061:15132842:15132974:15133263:15133423:-
26203	ENSG00000250251.6	PKD1P6	chr16	-	15132842	15133061	15132842	15132974	15133263	15133423	26203	28,54,21,3,25,11,7,29	0,0,0,0,5,0,0,0	24,19,33,23	0,10,0,1	226	139	0.00135803	0.0270912	1.0,1.0,1.0,1.0,0.755,1.0,1.0,1.0	1.0,0.539,1.0,0.934	0.101	A3SS	23	0	23.5	0.5	MDS	Not Significant	PKD1P6:chr16:15132842:15133061:15132842:15132974:15133263:15133423:-
20326	ENSG00000130827.6	PLXNA3	chrX	+	154471476	154471638	154471487	154471638	154471104	154471317	20326	19,15,1	82,53,37	2,4,3	59,49,58	160	149	0.000396132	0.0221552	0.177,0.209,0.025	0.031,0.071,0.046	0.088	A3SS	15	53	3	58	Nalm_6	Not Significant	PLXNA3:chrX:154471476:154471638:154471487:154471638:154471104:154471317:+
20915	ENSG00000130827.6	PLXNA3	chrX	+	154471476	154471638	154471487	154471638	154471104	154471317	20915	19,7,1,7,0,1,0,0	12,7,16,12,3,8,12,21	0,0,0,0	15,9,24,12	150	139	4.06024e-07	2.60307e-05	0.595,0.481,0.055,0.351,0.0,0.104,0.0,0.0	0.0,0.0,0.0,0.0	0.198	A3SS	1	12	0	13.5	MDS	Not Significant	PLXNA3:chrX:154471476:154471638:154471487:154471638:154471104:154471317:+
70943	ENSG00000004399.13	PLXND1	chr3	-	129565886	129566029	129565886	129566017	129566526	129566631	70943	26,28,11	110,72,50	1,5,4	74101135	161	149	2.6501e-13	1.15646e-10	0.179,0.265,0.169	0.012,0.044,0.027	0.177	A3SS	26	72	4	101	Nalm_6	Not Significant	PLXND1:chr3:129565886:129566029:129565886:129566017:129566526:129566631:-
35552	ENSG00000004399.13	PLXND1	chr3	-	129565886	129566029	129565886	129566017	129566526	129566631	35552	2,5	7,8	0,0	11,3	151	139	4.27848e-05	0.00325243	0.208,0.365	0.0,0.0	0.286	A3SS	3.5	7.5	0	7	K562_K700E	Not Significant	PLXND1:chr3:129565886:129566029:129565886:129566017:129566526:129566631:-
74072	ENSG00000004399.13	PLXND1	chr3	-	129565886	129566029	129565886	129566017	129566526	129566631	74072	74,38,112,32,55,73,35,52	314,191,208,164,120,217,72,154	0,0,12,1	126257417183	151	139	0	0	0.178,0.155,0.331,0.152,0.297,0.236,0.309,0.237	0.0,0.0,0.026,0.005	0.229	A3SS	53.5	177.5	0.5	220	MDS	Not Significant	PLXND1:chr3:129565886:129566029:129565886:129566017:129566526:129566631:-
29562	ENSG00000068654.17	POLR1A	chr2	-	86078040	86078284	86078040	86078232	86080815	86080978	29562	11,16	3,3	46,57	0,0	191	139	6.3485e-05	0.00451848	0.727,0.795	1.0,1.0	-0.239	A3SS	13.5	3	51.5	0	K562_K700E	Not Significant	POLR1A:chr2:86078040:86078284:86078040:86078232:86080815:86080978:-
57405	ENSG00000068654.17	POLR1A	chr2	-	86078040	86078284	86078040	86078232	86080815	86080978	57405	33,52,26,129,121,68,27,55	0,16,0,15,0,9,7,5	33,89,81,43	0,0,0,0	191	139	3.56603e-10	4.81043e-08	1.0,0.703,1.0,0.862,1.0,0.846,0.737,0.889	1.0,1.0,1.0,1.0	-0.12	A3SS	53.5	6	62	0	MDS	Not Significant	POLR1A:chr2:86078040:86078284:86078040:86078232:86080815:86080978:-
41758	ENSG00000066027.12	PPP2R5A	chr1	+	212345789	212345933	212345802	212345933	212342187	212342280	41758	16,11,6	38,50,38	2,2,10	94,92,168	162	149	2.32445e-08	4.94953e-06	0.279,0.168,0.127	0.019,0.02,0.052	0.161	A3SS	11	38	2	94	Nalm_6	Not Significant	PPP2R5A:chr1:212345789:212345933:212345802:212345933:212342187:212342280:+
43893	ENSG00000066027.12	PPP2R5A	chr1	+	212345789	212345933	212345802	212345933	212342187	212342280	43893	6,23,4,27,15,22,14,22	44,30,27,22,39,29,24,36	3,11,0,0	4168255100	152	139	1.17806e-12	2.52202e-10	0.111,0.412,0.119,0.529,0.26,0.41,0.348,0.358	0.407,0.056,0.0,0.0	0.203	A3SS	18.5	29.5	1.5	134	MDS	Not Significant	PPP2R5A:chr1:212345789:212345933:212345802:212345933:212342187:212342280:+
31644	ENSG00000275052.5	PPP4R3B	chr2	-	55574368	55574413	55574368	55574401	55577314	55577356	31644	13,15,6	2,5,3	0,2,0	4,8,3	161	149	2.8407e-09	7.07115e-07	0.857,0.735,0.649	0.0,0.188,0.0	0.684	A3SS	13	3	0	4	Nalm_6	Not Significant	PPP4R3B:chr2:55574368:55574413:55574368:55574401:55577314:55577356:-
20233	ENSG00000275052.5	PPP4R3B	chr2	-	55574368	55574413	55574368	55574401	55577314	55577356	20233	4,4	1,0	0,1	1,1	151	139	0.00186583	0.0610844	0.786,1.0	0.0,0.479	0.653	A3SS	4	0.5	0.5	1	K562_K700E	Not Significant	PPP4R3B:chr2:55574368:55574413:55574368:55574401:55577314:55577356:-
73360	ENSG00000110075.15	PPP6R3	chr11	+	68600320	68600494	68600340	68600494	68596096	68596218	73360	27,20,18	230279169	4,0,0	429377450	169	149	0	0	0.094,0.059,0.086	0.008,0.0,0.0	0.077	A3SS	20	230	0	429	Nalm_6	Not Significant	PPP6R3:chr11:68600320:68600494:68600340:68600494:68596096:68596218:+
36459	ENSG00000110075.15	PPP6R3	chr11	+	68600320	68600494	68600340	68600494	68596096	68596218	36459	6,5	23,31	0,0	93,92	159	139	4.56569e-07	7.53312e-05	0.186,0.124	0.0,0.0	0.155	A3SS	5.5	27	0	92.5	K562_K700E	Not Significant	PPP6R3:chr11:68600320:68600494:68600340:68600494:68596096:68596218:+
76516	ENSG00000110075.15	PPP6R3	chr11	+	68600320	68600494	68600340	68600494	68596096	68596218	76516	12,26,1,15,30,27,10,10	73,112,80,113,158,98,61,153	0,0,0,0	6201275123	159	139	0	0	0.126,0.169,0.011,0.104,0.142,0.194,0.125,0.054	0.0,0.0,0.0,0.0	0.116	A3SS	13.5	105	0	162	MDS	Not Significant	PPP6R3:chr11:68600320:68600494:68600340:68600494:68596096:68596218:+
15178	ENSG00000167595.15	PROSER3	chr19	+	35767050	35767454	35767071	35767454	35766767	35766955	15178	3,2	9,5	0,0	7,6	160	139	0.00117543	0.0435375	0.225,0.258	0.0,0.0	0.241	A3SS	2.5	7	0	6.5	K562_K700E	Not Significant	PROSER3:chr19:35767050:35767454:35767071:35767454:35766767:35766955:+
19287	ENSG00000167595.15	PROSER3	chr19	+	35767050	35767454	35767071	35767454	35766767	35766955	19287	8,5,7,0,7,8,0,2	34,22,20,15,48,14,11,22	0,0,0,0	17,31,53,10	160	139	2.33767e-09	2.61812e-07	0.17,0.165,0.233,0.0,0.112,0.332,0.0,0.073	0.0,0.0,0.0,0.0	0.136	A3SS	6	21	0	24	MDS	Not Significant	PROSER3:chr19:35767050:35767454:35767071:35767454:35766767:35766955:+
42389	ENSG00000134748.13	PRPF38A	chr1	+	52414740	52414859	52414761	52414859	52414620	52414647	42389	159,117,62	464349218	30,21,23	551473512	170	149	0	0	0.231,0.227,0.2	0.046,0.037,0.038	0.179	A3SS	117	349	23	512	Nalm_6	Sig	PRPF38A:chr1:52414740:52414859:52414761:52414859:52414620:52414647:+
24501	ENSG00000134748.13	PRPF38A	chr1	+	52414740	52414859	52414761	52414859	52414620	52414647	24501	51,42	99121	5,7	217214	160	139	0	0	0.309,0.232	0.02,0.028	0.247	A3SS	46.5	110	6	215.5	K562_K700E	Not Significant	PRPF38A:chr1:52414740:52414859:52414761:52414859:52414620:52414647:+
44611	ENSG00000134748.13	PRPF38A	chr1	+	52414740	52414859	52414761	52414859	52414620	52414647	44611	86,72,27,59,45,44,40,36	139,278,162,85,204,101,91,169	0,0,12,10	51,154,274,63	160	139	0	0	0.35,0.184,0.126,0.376,0.161,0.275,0.276,0.156	0.0,0.0,0.037,0.121	0.198	A3SS	44.5	150.5	5	108.5	MDS	Not Significant	PRPF38A:chr1:52414740:52414859:52414761:52414859:52414620:52414647:+
5971	ENSG00000205352.11	PRR13	chr12	+	53443390	53443773	53443486	53443773	53442694	53442733	5971	832568110	27,11,10	807792347	6,4,0	245	149	4.00971e-09	9.60889e-07	0.949,0.969,0.87	0.988,0.992,1.0	-0.064	A3SS	568	11	792	4	Nalm_6	Sig	PRR13:chr12:53443390:53443773:53443486:53443773:53442694:53442733:+
5465	ENSG00000205352.11	PRR13	chr12	+	53443390	53443773	53443486	53443773	53442694	53442733	5465	215218	35,27	284306	2,1	235	139	0	0	0.784,0.827	0.988,0.995	-0.186	A3SS	216.5	31	295	1.5	K562_K700E	Sig	PRR13:chr12:53443390:53443773:53443486:53443773:53442694:53442733:+
6059	ENSG00000205352.11	PRR13	chr12	+	53443390	53443773	53443486	53443773	53442694	53442733	6059	1.63622e+26	29,42,11,13,9,30,26,11	6047701087493	0,5,5,15	235	139	4.02795e-05	0.00136984	0.971,0.969,0.98,0.974,0.988,0.945,0.939,0.979	1.0,0.989,0.992,0.951	-0.015	A3SS	889.5	19.5	687	5	MDS	Not Significant	PRR13:chr12:53443390:53443773:53443486:53443773:53442694:53442733:+
55400	ENSG00000204469.13	PRRC2A	chr6	+	31634752	31634977	31634797	31634977	31634471	31634557	55400	977682474	106,56,65	8278381268	8,4,5	194	149	0	0	0.876,0.903,0.849	0.988,0.994,0.995	-0.116	A3SS	682	65	838	5	Nalm_6	Sig	PRRC2A:chr6:31634752:31634977:31634797:31634977:31634471:31634557:+
57702	ENSG00000204469.13	PRRC2A	chr6	+	31634752	31634977	31634797	31634977	31634471	31634557	57702	3.74496e+23	56,31,29,39,35,65,31,36	177502604281	0,4,18,5	184	139	0	0	0.835,0.924,0.875,0.881,0.931,0.808,0.857,0.877	1.0,0.99,0.962,0.977	-0.109	A3SS	368	35.5	391.5	4.5	MDS	Sig	PRRC2A:chr6:31634752:31634977:31634797:31634977:31634471:31634557:+
68200	ENSG00000119446.14	RBM18	chr9	-	122261379	122261508	122261379	122261498	122264714	122264840	68200	117,102,36	61,51,26	162142122	13,13,11	159	149	0	0	0.643,0.652,0.565	0.921,0.911,0.912	-0.295	A3SS	102	51	142	13	Nalm_6	Sig	RBM18:chr9:122261379:122261508:122261379:122261498:122264714:122264840:-
34563	ENSG00000119446.14	RBM18	chr9	-	122261379	122261508	122261379	122261498	122264714	122264840	34563	18,29	22,29	36,46	2,2	149	139	2.35367e-14	2.73393e-11	0.433,0.483	0.944,0.955	-0.492	A3SS	23.5	25.5	41	2	K562_K700E	Sig	RBM18:chr9:122261379:122261508:122261379:122261498:122264714:122264840:-
71303	ENSG00000119446.14	RBM18	chr9	-	122261379	122261508	122261379	122261498	122264714	122264840	71303	44,21,55,55,68,53,30,70	31,44,15,30,18,35,14,65	2,52,118,43	0,3,0,0	149	139	0	0	0.57,0.308,0.774,0.631,0.779,0.586,0.667,0.501	1.0,0.942,1.0,1.0	-0.384	A3SS	54	30.5	47.5	0	MDS	Sig	RBM18:chr9:122261379:122261508:122261379:122261498:122264714:122264840:-
74774	ENSG00000004700.16	RECQL	chr12	-	21474840	21474995	21474840	21474979	21475467	21475585	74774	13,18,9	123,220,91	9,3,6	427272239	165	149	3.80893e-08	7.83319e-06	0.087,0.069,0.082	0.019,0.01,0.022	0.062	A3SS	13	123	6	272	Nalm_6	Not Significant	RECQL:chr12:21474840:21474995:21474840:21474979:21475467:21475585:-
36959	ENSG00000004700.16	RECQL	chr12	-	21474840	21474995	21474840	21474979	21475467	21475585	36959	2,4	14,8	0,0	22,34	155	139	0.000244016	0.0130018	0.114,0.31	0.0,0.0	0.212	A3SS	3	11	0	28	K562_K700E	Not Significant	RECQL:chr12:21474840:21474995:21474840:21474979:21475467:21475585:-
78121	ENSG00000004700.16	RECQL	chr12	-	21474840	21474995	21474840	21474979	21475467	21475585	78121	13,21,33,19,15,22,6,7	76,63,25,96,41,127,56,108	0,0,7,2	12,237,239,78	155	139	0	0	0.133,0.23,0.542,0.151,0.247,0.134,0.088,0.055	0.0,0.0,0.026,0.022	0.185	A3SS	17	69.5	1	157.5	MDS	Not Significant	RECQL:chr12:21474840:21474995:21474840:21474979:21475467:21475585:-
9932	ENSG00000006015.18	REX1BD	chr19	+	18589412	18589683	18589478	18589683	18588994	18589077	9932	33,29	13,14	50,70	6,3	205	139	6.57949e-06	0.000672049	0.633,0.584	0.85,0.941	-0.287	A3SS	31	13.5	60	4.5	K562_K700E	Sig	REX1BD:chr19:18589412:18589683:18589478:18589683:18588994:18589077:+
10938	ENSG00000006015.18	REX1BD	chr19	+	18589412	18589683	18589478	18589683	18588994	18589077	10938	3.54731e+23	89,98,57,42,53,35,35,39	295252285176	29,20,40,11	205	139	2.28171e-05	0.000834641	0.73,0.835,0.797,0.789,0.797,0.825,0.808,0.828	0.873,0.895,0.829,0.916	-0.077	A3SS	291	47.5	268.5	24.5	MDS	Sig	REX1BD:chr19:18589412:18589683:18589478:18589683:18588994:18589077:+
19126	ENSG00000124784.9	RIOK1	chr6	+	7395006	7395143	7395020	7395143	7393098	7393303	19126	1,1	1,0	0,1	9,9	153	139	0.00318043	0.0882724	0.476,1.0	0.0,0.092	0.692	A3SS	1	0.5	0.5	9	K562_K700E	Not Significant	RIOK1:chr6:7395006:7395143:7395020:7395143:7393098:7393303:+
30421	ENSG00000124784.9	RIOK1	chr6	+	7395006	7395143	7395020	7395143	7393098	7393303	30421	0,2,0,3,32,3,6,5	6,27,17,13,60,12,6,32	0,0,0,0	5,22,15,11	153	139	8.0208e-08	6.11404e-06	0.0,0.063,0.0,0.173,0.326,0.185,0.476,0.124	0.0,0.0,0.0,0.0	0.168	A3SS	3	15	0	13	MDS	Not Significant	RIOK1:chr6:7395006:7395143:7395020:7395143:7393098:7393303:+
486	ENSG00000042062.13	RIPOR3	chr20	-	50594552	50594797	50594552	50594714	50595368	50595504	486	4,3	12,12	14,25	11,13	222	139	0.000146861	0.00872127	0.173,0.135	0.443,0.546	-0.341	A3SS	3.5	12	19.5	12	K562_K700E	Sig	RIPOR3:chr20:50594552:50594797:50594552:50594714:50595368:50595504:-
544	ENSG00000042062.13	RIPOR3	chr20	-	50594552	50594797	50594552	50594714	50595368	50595504	544	55,31,0,4,0,7,4,9	90,58,29,29,22,22,25,62	65,33,22,17	29,22,13,14	222	139	0	0	0.277,0.251,0.0,0.079,0.0,0.166,0.091,0.083	0.584,0.484,0.514,0.432	-0.385	A3SS	5.5	29	27.5	18	MDS	Sig	RIPOR3:chr20:50594552:50594797:50594552:50594714:50595368:50595504:-
40986	ENSG00000121481.11	RNF2	chr1	+	185091564	185091735	185091578	185091735	185087551	185087640	40986	74,92,28	252,265,80	15,12,16	320279199	163	149	0	0	0.212,0.241,0.242	0.041,0.038,0.068	0.183	A3SS	74	252	15	279	Nalm_6	Sig	RNF2:chr1:185091564:185091735:185091578:185091735:185087551:185087640:+
43095	ENSG00000121481.11	RNF2	chr1	+	185091564	185091735	185091578	185091735	185087551	185087640	43095	24,32,10,18,27,23,14,17	57,60,21,62,63,47,31,55	0,0,14,0	8,54,153,36	153	139	0	0	0.277,0.326,0.302,0.209,0.28,0.308,0.291,0.219	0.0,0.0,0.077,0.0	0.257	A3SS	20.5	56	0	45	MDS	Not Significant	RNF2:chr1:185091564:185091735:185091578:185091735:185087551:185087640:+
67079	ENSG00000137075.18	RNF38	chr9	-	36351114	36351219	36351114	36351199	36352741	36352848	67079	31,21,6	41,42,17	0,1,1	97,78,103	169	149	0	0	0.4,0.306,0.237	0.0,0.011,0.008	0.308	A3SS	21	41	1	97	Nalm_6	Not Significant	RNF38:chr9:36351114:36351219:36351114:36351199:36352741:36352848:-
34108	ENSG00000137075.18	RNF38	chr9	-	36351114	36351219	36351114	36351199	36352741	36352848	34108	7,3	5,1	0,0	9,6	159	139	4.98331e-08	1.18599e-05	0.55,0.724	0.0,0.0	0.637	A3SS	5	3	0	7.5	K562_K700E	Not Significant	RNF38:chr9:36351114:36351219:36351114:36351199:36352741:36352848:-
70153	ENSG00000137075.18	RNF38	chr9	-	36351114	36351219	36351114	36351199	36352741	36352848	70153	12,9,19,21,12,36,0,4	27,20,42,26,63,21,23,47	0,0,7,0	5,72,64,49	159	139	9.50118e-11	1.4578e-08	0.28,0.282,0.283,0.414,0.143,0.6,0.0,0.069	0.0,0.0,0.087,0.0	0.237	A3SS	12	26.5	0	56.5	MDS	Not Significant	RNF38:chr9:36351114:36351219:36351114:36351199:36352741:36352848:-
58163	ENSG00000142327.13	RNPEPL1	chr2	+	240576567	240576765	240576638	240576765	240575501	240575610	58163	10,13,5	1,5,4	5,13,25	0,0,1	220	149	4.24548e-06	0.000521059	0.871,0.638,0.458	1.0,1.0,0.944	-0.326	A3SS	10	4	13	0	Nalm_6	Not Significant	RNPEPL1:chr2:240576567:240576765:240576638:240576765:240575501:240575610:+
60486	ENSG00000142327.13	RNPEPL1	chr2	+	240576567	240576765	240576638	240576765	240575501	240575610	60486	17,23,16,9,0,16,10,0	33,35,36,23,64,24,16,14	6,12,1,10	0,0,0,0	210	139	0	0	0.254,0.303,0.227,0.206,0.0,0.306,0.293,0.0	1.0,1.0,1.0,1.0	-0.801	A3SS	13	28.5	8	0	MDS	Not Significant	RNPEPL1:chr2:240576567:240576765:240576638:240576765:240575501:240575610:+
59282	ENSG00000114391.13	RPL24	chr3	-	101682041	101682509	101682041	101682492	101682770	101682907	59282	178,128,22	16701298289	75,120,23	11721754512	166	149	0.000244407	0.0151165	0.087,0.081,0.064	0.054,0.058,0.039	0.027	A3SS	128	1298	75	1172	Nalm_6	Not Significant	RPL24:chr3:101682041:101682509:101682041:101682492:101682770:101682907:-
31043	ENSG00000114391.13	RPL24	chr3	-	101682041	101682509	101682041	101682492	101682770	101682907	31043	430419	45564568	55,43	21732283	156	139	0	0	0.078,0.076	0.022,0.017	0.057	A3SS	424.5	4562	49	2228	K562_K700E	Sig	RPL24:chr3:101682041:101682509:101682041:101682492:101682770:101682907:-
61663	ENSG00000114391.13	RPL24	chr3	-	101682041	101682509	101682041	101682492	101682770	101682907	61663	3.66183e+24	9.27121e+34	6,0,0,0	2850833794734900	156	139	0	0	0.034,0.072,0.04,0.067,0.058,0.06,0.064,0.04	0.002,0.0,0.0,0.0	0.054	A3SS	459	9504.5	0	6621.5	MDS	Not Significant	RPL24:chr3:101682041:101682509:101682041:101682492:101682770:101682907:-
36413	ENSG00000175634.15	RPS6KB2	chr11	+	67432352	67432845	67432599	67432845	67431367	67431515	36413	9,10	94,68	15,23	68,61	386	139	0.00269454	0.0793805	0.033,0.05	0.074,0.12	-0.056	A3SS	9.5	81	19	64.5	K562_K700E	Sig	RPS6KB2:chr11:67432352:67432845:67432599:67432845:67431367:67431515:+
76399	ENSG00000175634.15	RPS6KB2	chr11	+	67432352	67432845	67432599	67432845	67431367	67431515	76399	39,64,78,66,74,34,27,53	1.87294e+23	13,46,113,37	26139147109	386	139	2.44512e-06	0.000123231	0.07,0.073,0.165,0.106,0.113,0.061,0.053,0.05	0.153,0.106,0.217,0.109	-0.06	A3SS	58.5	194.5	41.5	124	MDS	Sig	RPS6KB2:chr11:67432352:67432845:67432599:67432845:67431367:67431515:+
27215	ENSG00000137815.15	RTF1	chr15	+	41471151	41471349	41471171	41471349	41470256	41470392	27215	15,14,7	170183106	0,2,2	399367344	169	149	2.01472e-12	7.91271e-10	0.072,0.063,0.055	0.0,0.005,0.005	0.06	A3SS	14	170	2	367	Nalm_6	Not Significant	RTF1:chr15:41471151:41471349:41471171:41471349:41470256:41470392:+
18435	ENSG00000137815.15	RTF1	chr15	+	41471151	41471349	41471171	41471349	41470256	41470392	18435	4,4	26,20	0,0	78,91	159	139	3.98031e-05	0.0030564	0.119,0.149	0.0,0.0	0.134	A3SS	4	23	0	84.5	K562_K700E	Not Significant	RTF1:chr15:41471151:41471349:41471171:41471349:41470256:41470392:+
28219	ENSG00000137815.15	RTF1	chr15	+	41471151	41471349	41471171	41471349	41470256	41470392	28219	7,90,26,14,3,15,8,9	203,366,69,80,172,57,70,72	0,0,0,0	184,176,344,74	159	139	0	0	0.029,0.177,0.248,0.133,0.015,0.187,0.091,0.099	0.0,0.0,0.0,0.0	0.122	A3SS	11.5	76	0	180	MDS	Not Significant	RTF1:chr15:41471151:41471349:41471171:41471349:41470256:41470392:+
19776	ENSG00000130254.12	SAFB2	chr19	-	5595360	5595510	5595360	5595497	5598792	5598884	19776	15,25,12	134,112,73	0,0,1	292286186	162	149	0	0	0.093,0.17,0.131	0.0,0.0,0.005	0.13	A3SS	15	112	0	286	Nalm_6	Not Significant	SAFB2:chr19:5595360:5595510:5595360:5595497:5598792:5598884:-
15588	ENSG00000130254.12	SAFB2	chr19	-	5595360	5595510	5595360	5595497	5598792	5598884	15588	15,15	21,14	0,1	96,69	152	139	0	0	0.395,0.495	0.0,0.013	0.439	A3SS	15	17.5	0.5	82.5	K562_K700E	Not Significant	SAFB2:chr19:5595360:5595510:5595360:5595497:5598792:5598884:-
20398	ENSG00000130254.12	SAFB2	chr19	-	5595360	5595510	5595360	5595497	5598792	5598884	20398	169,323,104,29,68,70,27,33	240,720,116,120,145,131,65,246	0,5,0,0	306318354142	152	139	0	0	0.392,0.291,0.451,0.181,0.3,0.328,0.275,0.109	0.0,0.014,0.0,0.0	0.287	A3SS	69	138	0	312	MDS	Not Significant	SAFB2:chr19:5595360:5595510:5595360:5595497:5598792:5598884:-
43872	ENSG00000010803.16	SCMH1	chr1	-	41113282	41113553	41113282	41113526	41116921	41117010	43872	22,19,25	238192179	12,11,10	231300384	176	149	1.0532e-06	0.000152571	0.073,0.077,0.106	0.042,0.03,0.022	0.054	A3SS	22	192	11	300	Nalm_6	Sig	SCMH1:chr1:41113282:41113553:41113282:41113526:41116921:41117010:-
46080	ENSG00000010803.16	SCMH1	chr1	-	41113282	41113553	41113282	41113526	41116921	41117010	46080	6,0,30,2,23,16,4,3	52,36,164,51,125,64,38,82	0,6,0,5	13,163,216,97	166	139	2.36377e-10	3.36369e-08	0.088,0.0,0.133,0.032,0.134,0.173,0.081,0.03	0.0,0.03,0.0,0.041	0.066	A3SS	5	58	2.5	130	MDS	Not Significant	SCMH1:chr1:41113282:41113553:41113282:41113526:41116921:41117010:-
6383	ENSG00000142864.15	SERBP1	chr1	-	67424887	67424977	67424887	67424959	67425082	67425223	6383	230719751118	771685362	163014551418	151413201281	167	149	0	0	0.727,0.72,0.734	0.49,0.496,0.497	0.233	A3SS	1975	685	1455	1320	Nalm_6	Sig	SERBP1:chr1:67424887:67424977:67424887:67424959:67425082:67425223:-
5842	ENSG00000142864.15	SERBP1	chr1	-	67424887	67424977	67424887	67424959	67425082	67425223	5842	348319	73,82	441480	388438	157	139	0	0	0.808,0.775	0.502,0.492	0.295	A3SS	333.5	77.5	460.5	413	K562_K700E	Sig	SERBP1:chr1:67424887:67424977:67424887:67424959:67425082:67425223:-
6468	ENSG00000142864.15	SERBP1	chr1	-	67424887	67424977	67424887	67424959	67425082	67425223	6468	3.01454e+31	6.11108e+24	71714571653769	51811531275766	157	139	0	0	0.814,0.815,0.846,0.798,0.9,0.791,0.854,0.885	0.551,0.528,0.534,0.471	0.317	A3SS	2707.5	453	1113	959.5	MDS	Sig	SERBP1:chr1:67424887:67424977:67424887:67424959:67425082:67425223:-
16705	ENSG00000185917.14	SETD4	chr21	-	36043685	36043969	36043685	36043956	36045581	36046011	16705	7,3,8	15,19,7	2,0,1	28,29,36	162	149	5.81474e-07	9.02188e-05	0.3,0.127,0.512	0.062,0.0,0.025	0.284	A3SS	7	15	1	29	Nalm_6	Not Significant	SETD4:chr21:36043685:36043969:36043685:36043956:36045581:36046011:-
14176	ENSG00000185917.14	SETD4	chr21	-	36043685	36043969	36043685	36043956	36045581	36046011	14176	6,4	12,15	0,0	29,24	152	139	1.55566e-06	0.000210115	0.314,0.196	0.0,0.0	0.255	A3SS	5	13.5	0	26.5	K562_K700E	Not Significant	SETD4:chr21:36043685:36043969:36043685:36043956:36045581:36046011:-
16910	ENSG00000185917.14	SETD4	chr21	-	36043685	36043969	36043685	36043956	36045581	36046011	16910	0,37,0,15,2,6,4,4	67,35,22,30,49,32,14,52	0,2,0,0	4,31,96,38	152	139	1.27295e-08	1.17836e-06	0.0,0.492,0.0,0.314,0.036,0.146,0.207,0.066	0.0,0.056,0.0,0.0	0.144	A3SS	4	33.5	0	34.5	MDS	Not Significant	SETD4:chr21:36043685:36043969:36043685:36043956:36045581:36046011:-
19910	ENSG00000104897.10	SF3A2	chr19	+	2247565	2247662	2247593	2247662	2246881	2247022	19910	70,55,28	1006783589	15,36,27	6879711053	177	149	5.93771e-07	9.1451e-05	0.055,0.056,0.038	0.018,0.03,0.021	0.027	A3SS	55	783	27	971	Nalm_6	Not Significant	SF3A2:chr19:2247565:2247662:2247593:2247662:2246881:2247022:+
15652	ENSG00000104897.10	SF3A2	chr19	+	2247565	2247662	2247593	2247662	2246881	2247022	15652	9,20	81,70	11,5	139136	167	139	0.000523907	0.0235507	0.085,0.192	0.062,0.03	0.093	A3SS	14.5	75.5	8	137.5	K562_K700E	Not Significant	SF3A2:chr19:2247565:2247662:2247593:2247662:2246881:2247022:+
20547	ENSG00000104897.10	SF3A2	chr19	+	2247565	2247662	2247593	2247662	2246881	2247022	20547	163,71,19,66,21,67,37,26	6.87588e+23	7,3,1,1	290501579232	167	139	0	0	0.165,0.091,0.048,0.139,0.024,0.112,0.094,0.04	0.02,0.005,0.001,0.004	0.082	A3SS	51.5	478.5	2	395.5	MDS	Not Significant	SF3A2:chr19:2247565:2247662:2247593:2247662:2246881:2247022:+
39443	ENSG00000027869.12	SH2D2A	chr1	-	156816005	156816112	156816005	156816094	156816674	156816848	39443	27,10,4	12,9,3	0,0,0	6,12,6	167	149	4.48197e-13	1.8973e-10	0.667,0.498,0.543	0.0,0.0,0.0	0.569	A3SS	10	9	0	6	Nalm_6	Not Significant	SH2D2A:chr1:156816005:156816112:156816005:156816094:156816674:156816848:-
23218	ENSG00000027869.12	SH2D2A	chr1	-	156816005	156816112	156816005	156816094	156816674	156816848	23218	5,4	7,2	0,0	2,4	157	139	2.33389e-06	0.000285966	0.387,0.639	0.0,0.0	0.513	A3SS	4.5	4.5	0	3	K562_K700E	Not Significant	SH2D2A:chr1:156816005:156816112:156816005:156816094:156816674:156816848:-
42511	ENSG00000169359.16	SLC33A1	chr3	-	155827957	155828391	155827957	155828377	155829687	155829903	42511	6,8,5	86,80,52	0,0,0	154119120	163	149	1.62759e-07	2.93522e-05	0.06,0.084,0.081	0.0,0.0,0.0	0.075	A3SS	6	80	0	120	Nalm_6	Not Significant	SLC33A1:chr3:155827957:155828391:155827957:155828377:155829687:155829903:-
44719	ENSG00000169359.16	SLC33A1	chr3	-	155827957	155828391	155827957	155828377	155829687	155829903	44719	3,9,9,3,1,5,3,7	51,38,33,62,45,47,25,38	0,0,0,0	5,39,90,33	153	139	7.79682e-09	7.68813e-07	0.051,0.177,0.199,0.042,0.02,0.088,0.098,0.143	0.0,0.0,0.0,0.0	0.102	A3SS	4	41.5	0	36	MDS	Not Significant	SLC33A1:chr3:155827957:155828391:155827957:155828377:155829687:155829903:-
13011	ENSG00000168003.18	SLC3A2	chr11	+	62881880	62882066	62881892	62882066	62880895	62881447	13011	45,54,53	309373350	13,27,23	252535491	161	149	9.12004e-11	2.84023e-08	0.119,0.118,0.123	0.046,0.045,0.042	0.076	A3SS	53	350	23	491	Nalm_6	Sig	SLC3A2:chr11:62881880:62882066:62881892:62882066:62880895:62881447:+
11910	ENSG00000168003.18	SLC3A2	chr11	+	62881880	62882066	62881892	62882066	62880895	62881447	11910	12,17	30,44	4,4	81,58	151	139	5.58376e-07	8.95839e-05	0.269,0.262	0.043,0.06	0.214	A3SS	14.5	37	4	69.5	K562_K700E	Not Significant	SLC3A2:chr11:62881880:62882066:62881892:62882066:62880895:62881447:+
13119	ENSG00000168003.18	SLC3A2	chr11	+	62881880	62882066	62881892	62882066	62880895	62881447	13119	53,76,79,31,41,11,32,18	3.52566e+23	14,2,4,2	103187184239	151	139	2.55351e-15	7.85249e-13	0.122,0.11,0.165,0.115,0.154,0.053,0.185,0.064	0.111,0.01,0.02,0.008	0.084	A3SS	36.5	230.5	3	185.5	MDS	Not Significant	SLC3A2:chr11:62881880:62882066:62881892:62882066:62880895:62881447:+
28967	ENSG00000163798.13	SLC4A1AP	chr2	+	27688680	27688767	27688699	27688767	27687933	27688020	28967	3,8	9,7	2,0	20,15	158	139	0.000149152	0.00880329	0.227,0.501	0.081,0.0	0.324	A3SS	5.5	8	1	17.5	K562_K700E	Not Significant	SLC4A1AP:chr2:27688680:27688767:27688699:27688767:27687933:27688020:+
55913	ENSG00000163798.13	SLC4A1AP	chr2	+	27688680	27688767	27688699	27688767	27687933	27688020	55913	10,7,18,12,35,16,5,20	140,243,110,63,75,71,48,96	0,0,3,0	27,80,76,35	158	139	1.09927e-11	1.96015e-09	0.059,0.025,0.126,0.144,0.291,0.165,0.084,0.155	0.0,0.0,0.034,0.0	0.123	A3SS	14	85.5	0	55.5	MDS	Not Significant	SLC4A1AP:chr2:27688680:27688767:27688699:27688767:27687933:27688020:+
2802	ENSG00000128739.23	SNRPN	chr15	+	24974287	24974456	24974386	24974456	24967931	24968082	2802	92,124,69	36,42,19	124165178	12,12,7	248	149	6.09512e-14	2.81627e-11	0.606,0.639,0.686	0.861,0.892,0.939	-0.254	A3SS	92	36	165	12	Nalm_6	Sig	SNRPN:chr15:24974287:24974456:24974386:24974456:24967931:24968082:+
2823	ENSG00000128739.23	SNRPN	chr15	+	24974287	24974456	24974386	24974456	24967931	24968082	2823	1.73244e+23	33,53,113,26,66,30,38,63	66268383264	0,0,0,8	238	139	0	0	0.754,0.729,0.508,0.813,0.658,0.782,0.615,0.671	1.0,1.0,1.0,0.951	-0.296	A3SS	196.5	45.5	266	0	MDS	Sig	SNRPN:chr15:24974287:24974456:24974386:24974456:24967931:24968082:+
38817	ENSG00000057252.13	SOAT1	chr1	+	179350276	179350431	179350295	179350431	179348843	179348942	38817	23,24,12	120,73,74	13,2,3	222203150	168	149	2.52798e-13	1.11002e-10	0.145,0.226,0.126	0.049,0.009,0.017	0.141	A3SS	23	74	3	203	Nalm_6	Not Significant	SOAT1:chr1:179350276:179350431:179350295:179350431:179348843:179348942:+
40704	ENSG00000057252.13	SOAT1	chr1	+	179350276	179350431	179350295	179350431	179348843	179348942	40704	0,12,10,10,6,4,8,23	27,33,69,68,91,83,55,72	0,0,0,0	16103125117	158	139	7.77156e-16	2.49563e-13	0.0,0.242,0.113,0.115,0.055,0.041,0.113,0.219	0.0,0.0,0.0,0.0	0.112	A3SS	9	68.5	0	110	MDS	Not Significant	SOAT1:chr1:179350276:179350431:179350295:179350431:179348843:179348942:+
39500	ENSG00000143742.14	SRP9	chr1	+	225789019	225789093	225789033	225789093	225783299	225783368	39500	7,5,8	1,0,2	6,2,4	7,9,4	163	149	6.56552e-06	0.000742201	0.865,1.0,0.785	0.439,0.169,0.478	0.521	A3SS	7	1	4	7	Nalm_6	Not Significant	SRP9:chr1:225789019:225789093:225789033:225789093:225783299:225783368:+
23236	ENSG00000143742.14	SRP9	chr1	+	225789019	225789093	225789033	225789093	225783299	225783368	23236	2,3	0,0	0,0	2,4	153	139	1.61621e-10	9.3866e-08	1.0,1.0	0.0,0.0	1	A3SS	2.5	0	0	3	K562_K700E	Not Significant	SRP9:chr1:225789019:225789093:225789033:225789093:225783299:225783368:+
62988	ENSG00000242294.6	STAG3L5P	chr7	+	100349716	100350158	100349798	100350158	100345864	100345968	62988	79,77,47	6,2,0	55,77,102	10,8,9	231	149	0.00173366	0.0694888	0.895,0.961,1.0	0.78,0.861,0.88	0.112	A3SS	77	2	77	9	Nalm_6	Not Significant	STAG3L5P:chr7:100349716:100350158:100349798:100350158:100345864:100345968:+
32325	ENSG00000242294.6	STAG3L5P	chr7	+	100349716	100350158	100349798	100350158	100345864	100345968	32325	13,14	1,0	10,10	8,11	221	139	7.84264e-08	1.76544e-05	0.891,1.0	0.44,0.364	0.543	A3SS	13.5	0.5	10	9.5	K562_K700E	Not Significant	STAG3L5P:chr7:100349716:100350158:100349798:100350158:100345864:100345968:+
65412	ENSG00000242294.6	STAG3L5P	chr7	+	100349716	100350158	100349798	100350158	100345864	100345968	65412	66,94,123,78,122,166,88,169	16,2,12,4,8,6,2,4	7,121,202,48	7,75,129,32	221	139	0	0	0.722,0.967,0.866,0.925,0.906,0.946,0.965,0.964	0.386,0.504,0.496,0.485	0.44	A3SS	108	5	84.5	53.5	MDS	Not Significant	STAG3L5P:chr7:100349716:100350158:100349798:100350158:100345864:100345968:+
11007	ENSG00000040341.18	STAU2	chr8	-	73709031	73709177	73709031	73709162	73738283	73738349	11007	19,16,12	27,35,9	3,5,2	55,45,43	164	149	7.1307e-10	1.8951e-07	0.39,0.293,0.548	0.047,0.092,0.041	0.35	A3SS	16	27	3	45	Nalm_6	Not Significant	STAU2:chr8:73709031:73709177:73709031:73709162:73738283:73738349:-
10105	ENSG00000040341.18	STAU2	chr8	-	73709031	73709177	73709031	73709162	73738283	73738349	10105	3,8	12,8	0,0	4,4	154	139	3.11068e-05	0.00253739	0.184,0.474	0.0,0.0	0.329	A3SS	5.5	10	0	4	K562_K700E	Not Significant	STAU2:chr8:73709031:73709177:73709031:73709162:73738283:73738349:-
11115	ENSG00000040341.18	STAU2	chr8	-	73709031	73709177	73709031	73709162	73738283	73738349	11115	9,8,19,20,23,10,4,24	8,5,22,14,7,18,12,33	0,0,6,3	4,21,8,14	154	139	4.74791e-05	0.00157412	0.504,0.591,0.438,0.563,0.748,0.334,0.231,0.396	0.0,0.0,0.404,0.162	0.334	A3SS	14.5	13	1.5	11	MDS	Not Significant	STAU2:chr8:73709031:73709177:73709031:73709162:73738283:73738349:-
29369	ENSG00000167323.12	STIM1	chr11	+	4083241	4083498	4083262	4083498	4082881	4082982	29369	4,8,4	57,59,39	0,0,0	42,43,78	170	149	5.44283e-06	0.000640226	0.058,0.106,0.082	0.0,0.0,0.0	0.082	A3SS	4	57	0	43	Nalm_6	Not Significant	STIM1:chr11:4083241:4083498:4083262:4083498:4082881:4082982:+
19289	ENSG00000167323.12	STIM1	chr11	+	4083241	4083498	4083262	4083498	4082881	4082982	19289	8,9	16,19	0,0	31,38	160	139	1.39972e-09	5.41952e-07	0.303,0.292	0.0,0.0	0.297	A3SS	8.5	17.5	0	34.5	K562_K700E	Not Significant	STIM1:chr11:4083241:4083498:4083262:4083498:4082881:4082982:+
30785	ENSG00000167323.12	STIM1	chr11	+	4083241	4083498	4083262	4083498	4082881	4082982	30785	47,42,81,65,74,61,31,58	116,171,142,173,233,147,86,148	0,0,0,1	40234328130	160	139	0	0	0.26,0.176,0.331,0.246,0.216,0.265,0.238,0.254	0.0,0.0,0.0,0.007	0.246	A3SS	59.5	147.5	0	182	MDS	Not Significant	STIM1:chr11:4083241:4083498:4083262:4083498:4082881:4082982:+
49072	ENSG00000165416.15	SUGT1	chr13	+	52661474	52661570	52661477	52661570	52659178	52659249	49072	67,62,38	13,12,8	98,108,53	12,4,2	152	149	0.000618308	0.0313114	0.835,0.835,0.823	0.889,0.964,0.963	-0.108	A3SS	62	12	98	4	Nalm_6	Sig	SUGT1:chr13:52661474:52661570:52661477:52661570:52659178:52659249:+
51300	ENSG00000165416.15	SUGT1	chr13	+	52661474	52661570	52661477	52661570	52659178	52659249	51300	90,195,179,131,79,104,42,122	12,23,0,16,6,13,3,13	33,76,117,55	0,1,0,0	142	139	6.11473e-11	9.62626e-09	0.88,0.892,1.0,0.889,0.928,0.887,0.932,0.902	1.0,0.987,1.0,1.0	-0.083	A3SS	113	12.5	65.5	0	MDS	Sig	SUGT1:chr13:52661474:52661570:52661477:52661570:52659178:52659249:+
68029	ENSG00000103168.17	TAF1C	chr16	-	84179943	84180344	84179943	84180328	84181042	84181186	68029	72,68,37	26,22,14	87,97,106	0,7,8	165	149	3.41627e-12	1.31255e-09	0.714,0.736,0.705	1.0,0.926,0.923	-0.231	A3SS	68	22	97	7	Nalm_6	Sig	TAF1C:chr16:84179943:84180344:84179943:84180328:84181042:84181186:-
34491	ENSG00000103168.17	TAF1C	chr16	-	84179943	84180344	84179943	84180328	84181042	84181186	34491	18,10	3,4	35,39	0,0	155	139	2.31884e-05	0.00200407	0.843,0.692	1.0,1.0	-0.233	A3SS	14	3.5	37	0	K562_K700E	Not Significant	TAF1C:chr16:84179943:84180344:84179943:84180328:84181042:84181186:-
71156	ENSG00000103168.17	TAF1C	chr16	-	84179943	84180344	84179943	84180328	84181042	84181186	71156	69,115,74,70,70,42,28,69	5,22,18,7,4,8,0,4	82,66,152,34	0,0,7,0	155	139	1.27936e-08	1.18127e-06	0.925,0.824,0.787,0.9,0.94,0.825,1.0,0.939	1.0,1.0,0.951,1.0	-0.095	A3SS	69.5	6	74	0	MDS	Not Significant	TAF1C:chr16:84179943:84180344:84179943:84180328:84181042:84181186:-
19783	ENSG00000112592.15	TBP	chr6	+	170556864	170557083	170556878	170557083	170554378	170554463	19783	1,4	11,9	0,0	11,13	153	139	0.00221946	0.0693614	0.076,0.288	0.0,0.0	0.182	A3SS	2.5	10	0	12	K562_K700E	Not Significant	TBP:chr6:170556864:170557083:170556878:170557083:170554378:170554463:+
31987	ENSG00000112592.15	TBP	chr6	+	170556864	170557083	170556878	170557083	170554378	170554463	31987	2,7,0,0,2,4,1,12	9,31,23,30,49,25,14,24	0,1,0,0	16,32,101,45	153	139	1.58843e-07	1.11921e-05	0.168,0.17,0.0,0.0,0.036,0.127,0.061,0.312	0.0,0.028,0.0,0.0	0.102	A3SS	2	24.5	0	38.5	MDS	Not Significant	TBP:chr6:170556864:170557083:170556878:170557083:170554378:170554463:+
54012	ENSG00000115970.19	THADA	chr2	-	43577021	43577261	43577021	43577242	43578512	43578607	54012	14,11,6	92,83,72	2,0,1	146109151	168	149	1.02461e-10	3.16306e-08	0.119,0.105,0.069	0.012,0.0,0.006	0.092	A3SS	11	83	1	146	Nalm_6	Not Significant	THADA:chr2:43577021:43577261:43577021:43577242:43578512:43578607:-
56344	ENSG00000115970.19	THADA	chr2	-	43577021	43577261	43577021	43577242	43578512	43578607	56344	0,0,0,3,0,3,7,4	7,8,41,41,40,29,8,39	0,0,0,0	3,64,34,17	158	139	0.00369895	0.0624559	0.0,0.0,0.0,0.06,0.0,0.083,0.435,0.083	0.0,0.0,0.0,0.0	0.083	A3SS	1.5	34	0	25.5	MDS	Not Significant	THADA:chr2:43577021:43577261:43577021:43577242:43578512:43578607:-
3375	ENSG00000126351.13	THRA	chr17	+	40093019	40093867	40093136	40093867	40089205	40089333	3375	149,106,38	5,7,1	108,113,99	0,3,0	266	149	0.000930207	0.0427847	0.943,0.895,0.955	1.0,0.955,1.0	-0.054	A3SS	106	5	108	0	Nalm_6	Not Significant	THRA:chr17:40093019:40093867:40093136:40093867:40089205:40089333:+
3405	ENSG00000126351.13	THRA	chr17	+	40093019	40093867	40093136	40093867	40089205	40089333	3405	225,285,56,144,144,85,74,101	11,54,12,16,26,17,14,32	119,93,160,43	9,6,0,2	256	139	7.61658e-09	7.53087e-07	0.917,0.741,0.717,0.83,0.75,0.731,0.742,0.632	0.878,0.894,1.0,0.921	-0.166	A3SS	122.5	16.5	106	4	MDS	Sig	THRA:chr17:40093019:40093867:40093136:40093867:40089205:40089333:+
13374	ENSG00000150433.10	TMEM218	chr11	-	125102131	125102351	125102131	125102317	125102733	125102809	13374	14,12,5	9,8,3	4,9,6	15,24,15	183	149	6.73762e-05	0.00526821	0.559,0.55,0.576	0.178,0.234,0.246	0.342	A3SS	12	8	6	15	Nalm_6	Not Significant	TMEM218:chr11:125102131:125102351:125102131:125102317:125102733:125102809:-
13492	ENSG00000150433.10	TMEM218	chr11	-	125102131	125102351	125102131	125102317	125102733	125102809	13492	20,93,49,58,40,26,36,31	51,31,63,17,42,19,17,44	0,9,22,22	9,55,50,33	173	139	4.2988e-05	0.00144302	0.24,0.707,0.385,0.733,0.433,0.524,0.63,0.361	0.0,0.116,0.261,0.349	0.32	A3SS	38	36.5	15.5	41.5	MDS	Sig	TMEM218:chr11:125102131:125102351:125102131:125102317:125102733:125102809:-
37791	ENSG00000196187.12	TMEM63A	chr1	-	225848491	225848614	225848491	225848554	225848896	225849012	37791	5,7,6	91,74,53	0,1,0	111,77,105	209	149	1.44505e-05	0.00146346	0.038,0.063,0.075	0.0,0.009,0.0	0.056	A3SS	6	74	0	105	Nalm_6	Not Significant	TMEM63A:chr1:225848491:225848614:225848491:225848554:225848896:225849012:-
22502	ENSG00000196187.12	TMEM63A	chr1	-	225848491	225848614	225848491	225848554	225848896	225849012	22502	3,10	21,22	0,0	34,29	199	139	2.23228e-06	0.000275844	0.091,0.241	0.0,0.0	0.166	A3SS	6.5	21.5	0	31.5	K562_K700E	Not Significant	TMEM63A:chr1:225848491:225848614:225848491:225848554:225848896:225849012:-
39533	ENSG00000196187.12	TMEM63A	chr1	-	225848491	225848614	225848491	225848554	225848896	225849012	39533	25,44,22,14,51,48,10,12	201,165,145,84,69,170,39,71	0,0,0,2	102157215135	199	139	0	0	0.08,0.157,0.096,0.104,0.34,0.165,0.152,0.106	0.0,0.0,0.0,0.01	0.147	A3SS	23.5	114.5	0	146	MDS	Not Significant	TMEM63A:chr1:225848491:225848614:225848491:225848554:225848896:225849012:-
21276	ENSG00000177728.17	TMEM94	chr17	+	75491029	75491079	75491048	75491079	75490701	75490758	21276	25,23,8	195168130	9,4,11	187218362	168	149	2.46342e-07	4.28186e-05	0.102,0.108,0.052	0.041,0.016,0.026	0.06	A3SS	23	168	9	218	Nalm_6	Not Significant	TMEM94:chr17:75491029:75491079:75491048:75491079:75490701:75490758:+
16265	ENSG00000177728.17	TMEM94	chr17	+	75491029	75491079	75491048	75491079	75490701	75490758	16265	5,4	10,11	1,0	29,17	158	139	2.10378e-05	0.00184011	0.305,0.242	0.029,0.0	0.259	A3SS	4.5	10.5	0.5	23	K562_K700E	Not Significant	TMEM94:chr17:75491029:75491079:75491048:75491079:75490701:75490758:+
21907	ENSG00000177728.17	TMEM94	chr17	+	75491029	75491079	75491048	75491079	75490701	75490758	21907	0,27,0,4,3,26,5,5	69,103,60,72,82,49,35,62	0,2,0,0	42,87,123,51	158	139	3.38885e-10	4.59705e-08	0.0,0.187,0.0,0.047,0.031,0.318,0.112,0.066	0.0,0.02,0.0,0.0	0.09	A3SS	4.5	65.5	0	69	MDS	Not Significant	TMEM94:chr17:75491029:75491079:75491048:75491079:75490701:75490758:+
57564	ENSG00000145901.16	TNIP1	chr5	-	151032286	151032400	151032286	151032394	151033607	151033799	57564	7,4,1	6,0,2	4,8,2	0,1,0	155	149	0.00046785	0.0251898	0.529,1.0,0.325	1.0,0.885,1.0	-0.344	A3SS	4	2	4	0	Nalm_6	Not Significant	TNIP1:chr5:151032286:151032400:151032286:151032394:151033607:151033799:-
30393	ENSG00000145901.16	TNIP1	chr5	-	151032286	151032400	151032286	151032394	151033607	151033799	30393	1,0	2,1	3,4	0,1	145	139	1.62151e-05	0.00149958	0.324,0.0	1.0,0.793	-0.735	A3SS	0.5	1.5	3.5	0.5	K562_K700E	Not Significant	TNIP1:chr5:151032286:151032400:151032286:151032394:151033607:151033799:-
59824	ENSG00000145901.16	TNIP1	chr5	-	151032286	151032400	151032286	151032394	151033607	151033799	59824	7,3,20,10,17,4,11,7	16,20,4,12,24,6,14,9	12,9,29,5	0,4,0,0	145	139	3.96606e-11	6.48272e-09	0.295,0.126,0.827,0.444,0.404,0.39,0.43,0.427	1.0,0.683,1.0,1.0	-0.503	A3SS	8.5	13	10.5	0	MDS	Sig	TNIP1:chr5:151032286:151032400:151032286:151032394:151033607:151033799:-
58137	ENSG00000064419.14	TNPO3	chr7	-	129005015	129005176	129005015	129005159	129014978	129015135	58137	29,20,15	147,107,84	0,0,1	220172228	166	149	0	0	0.15,0.144,0.138	0.0,0.0,0.004	0.143	A3SS	20	107	0	220	Nalm_6	Not Significant	TNPO3:chr7:129005015:129005176:129005015:129005159:129014978:129015135:-
30592	ENSG00000064419.14	TNPO3	chr7	-	129005015	129005176	129005015	129005159	129014978	129015135	30592	3,5	27,31	0,0	71,84	156	139	0.000132371	0.00804171	0.09,0.126	0.0,0.0	0.108	A3SS	4	29	0	77.5	K562_K700E	Not Significant	TNPO3:chr7:129005015:129005176:129005015:129005159:129014978:129015135:-
60448	ENSG00000064419.14	TNPO3	chr7	-	129005015	129005176	129005015	129005159	129014978	129015135	60448	13,1,8,10,38,30,8,8	29,61,96,107,59,82,46,156	0,0,0,0	16,169,176,92	156	139	0	0	0.285,0.014,0.069,0.077,0.365,0.246,0.134,0.044	0.0,0.0,0.0,0.0	0.154	A3SS	9	71.5	0	130.5	MDS	Not Significant	TNPO3:chr7:129005015:129005176:129005015:129005159:129014978:129015135:-
30314	ENSG00000047410.14	TPR	chr1	-	186331497	186331596	186331497	186331581	186332194	186332343	30314	22,30,25	178,266,94	11,6,9	530275264	164	149	2.65343e-14	1.27607e-11	0.101,0.093,0.195	0.019,0.019,0.03	0.107	A3SS	25	178	9	275	Nalm_6	Not Significant	TPR:chr1:186331497:186331596:186331497:186331581:186332194:186332343:-
31743	ENSG00000047410.14	TPR	chr1	-	186331497	186331596	186331497	186331581	186332194	186332343	31743	9,15,3,8,20,21,8,22	58,163,71,70,206,86,62,147	0,4,0,0	20,277,335,92	154	139	0	0	0.123,0.077,0.037,0.094,0.081,0.181,0.104,0.119	0.0,0.013,0.0,0.0	0.099	A3SS	12	78.5	0	184.5	MDS	Not Significant	TPR:chr1:186331497:186331596:186331497:186331581:186332194:186332343:-
1586	ENSG00000108395.14	TRIM37	chr17	-	59001597	59001741	59001597	59001714	59012327	59012446	1586	57,45,50	63,55,39	17,15,16	109101131	176	149	0	0	0.434,0.409,0.52	0.117,0.112,0.094	0.347	A3SS	50	55	16	109	Nalm_6	Sig	TRIM37:chr17:59001597:59001741:59001597:59001714:59012327:59012446:-
1449	ENSG00000108395.14	TRIM37	chr17	-	59001597	59001741	59001597	59001714	59012327	59012446	1449	9,6	17,8	2,5	26,39	166	139	0.000478146	0.0221097	0.307,0.386	0.061,0.097	0.268	A3SS	7.5	12.5	3.5	32.5	K562_K700E	Not Significant	TRIM37:chr17:59001597:59001741:59001597:59001714:59012327:59012446:-
1616	ENSG00000108395.14	TRIM37	chr17	-	59001597	59001741	59001597	59001714	59012327	59012446	1616	13,10,39,18,21,19,27,32	31,47,29,34,33,30,38,41	6,8,8,4	12,63,44,20	166	139	1.55631e-05	0.000604645	0.26,0.151,0.53,0.307,0.348,0.347,0.373,0.395	0.295,0.096,0.132,0.143	0.172	A3SS	20	33.5	7	32	MDS	Not Significant	TRIM37:chr17:59001597:59001741:59001597:59001714:59012327:59012446:-
42931	ENSG00000112343.11	TRIM38	chr6	+	25971868	25972099	25971922	25972099	25969324	25969420	42931	378347173	19,26,9	477435474	3,3,4	203	149	5.53335e-13	2.28757e-10	0.936,0.907,0.934	0.992,0.991,0.989	-0.065	A3SS	347	19	474	3	Nalm_6	Sig	TRIM38:chr6:25971868:25972099:25971922:25972099:25969324:25969420:+
45065	ENSG00000112343.11	TRIM38	chr6	+	25971868	25972099	25971922	25972099	25969324	25969420	45065	58,21,37,27,50,72,12,26	10,0,23,5,3,0,0,0	4,33,37,27	0,0,0,0	193	139	7.63753e-07	4.49637e-05	0.807,1.0,0.537,0.795,0.923,1.0,1.0,1.0	1.0,1.0,1.0,1.0	-0.117	A3SS	32	1.5	30	0	MDS	Not Significant	TRIM38:chr6:25971868:25972099:25971922:25972099:25969324:25969420:+
52218	ENSG00000153827.14	TRIP12	chr2	-	229792972	229793145	229792972	229793130	229795178	229795330	52218	238240173	158,124,80	377362436	51,48,61	164	149	0	0	0.578,0.637,0.663	0.87,0.873,0.867	-0.244	A3SS	238	124	377	51	Nalm_6	Sig	TRIP12:chr2:229792972:229793145:229792972:229793130:229795178:229795330:-
28482	ENSG00000153827.14	TRIP12	chr2	-	229792972	229793145	229792972	229793130	229795178	229795330	28482	19,13	16,11	61,46	10,14	154	139	0.000268401	0.0139679	0.517,0.516	0.846,0.748	-0.28	A3SS	16	13.5	53.5	12	K562_K700E	Sig	TRIP12:chr2:229792972:229793145:229792972:229793130:229795178:229795330:-
42146	ENSG00000122435.11	TRMT13	chr1	+	100140844	100141019	100140851	100141019	100140407	100140514	42146	13,21,9	24,42,21	9,5,2	91,43,23	156	149	2.50559e-07	4.34142e-05	0.341,0.323,0.29	0.086,0.1,0.077	0.23	A3SS	13	24	5	43	Nalm_6	Not Significant	TRMT13:chr1:100140844:100141019:100140851:100141019:100140407:100140514:+
24401	ENSG00000122435.11	TRMT13	chr1	+	100140844	100141019	100140851	100141019	100140407	100140514	24401	5,5	10,11	3,0	20,15	146	139	0.00287843	0.0832472	0.323,0.302	0.125,0.0	0.25	A3SS	5	10.5	1.5	17.5	K562_K700E	Not Significant	TRMT13:chr1:100140844:100141019:100140851:100141019:100140407:100140514:+
54610	ENSG00000187862.13	TTC24	chr1	+	156583321	156583450	156583337	156583450	156583041	156583170	54610	1,8,8	2,2,1	0,0,1	3,1,10	165	149	1.52024e-08	3.31698e-06	0.311,0.783,0.878	0.0,0.0,0.083	0.63	A3SS	8	2	0	3	Nalm_6	Not Significant	TTC24:chr1:156583321:156583450:156583337:156583450:156583041:156583170:+
56926	ENSG00000187862.13	TTC24	chr1	+	156583321	156583450	156583337	156583450	156583041	156583170	56926	32,3,31,0,5,24,4,5	0,2,25,1,5,8,1,6	0,2,0,0	48,27,54,41	155	139	0	0	1.0,0.574,0.527,0.0,0.473,0.729,0.782,0.428	0.0,0.062,0.0,0.0	0.549	A3SS	5	3.5	0	44.5	MDS	Not Significant	TTC24:chr1:156583321:156583450:156583337:156583450:156583041:156583170:+
20662	ENSG00000182670.13	TTC3	chr21	+	37200213	37200324	37200231	37200324	37197881	37198025	20662	55,72,17	485579206	3,2,1	636451469	167	149	0	0	0.092,0.1,0.069	0.004,0.004,0.002	0.084	A3SS	55	485	2	469	Nalm_6	Not Significant	TTC3:chr21:37200213:37200324:37200231:37200324:37197881:37198025:+
15971	ENSG00000182670.13	TTC3	chr21	+	37200213	37200324	37200231	37200324	37197881	37198025	15971	5,2	31,33	0,0	55,52	157	139	0.00147701	0.0517381	0.125,0.051	0.0,0.0	0.088	A3SS	3.5	32	0	53.5	K562_K700E	Not Significant	TTC3:chr21:37200213:37200324:37200231:37200324:37197881:37198025:+
21266	ENSG00000182670.13	TTC3	chr21	+	37200213	37200324	37200231	37200324	37197881	37198025	21266	33,46,12,14,28,11,8,24	2.66356e+23	0,3,0,0	120256541168	157	139	0	0	0.099,0.103,0.036,0.062,0.085,0.059,0.058,0.109	0.0,0.01,0.0,0.0	0.074	A3SS	19	226	0	212	MDS	Not Significant	TTC3:chr21:37200213:37200324:37200231:37200324:37197881:37198025:+
32688	ENSG00000101407.13	TTI1	chr20	-	38002627	38002793	38002627	38002776	38006196	38006397	32688	23,38,13	50,33,20	0,4,2	111,85,108	166	149	0	0	0.292,0.508,0.368	0.0,0.041,0.016	0.37	A3SS	23	33	2	108	Nalm_6	Not Significant	TTI1:chr20:38002627:38002793:38002627:38002776:38006196:38006397:-
20685	ENSG00000101407.13	TTI1	chr20	-	38002627	38002793	38002627	38002776	38006196	38006397	20685	13,8	6,10	0,0	32,56	156	139	1.25455e-13	1.34929e-10	0.659,0.416	0.0,0.0	0.537	A3SS	10.5	8	0	44	K562_K700E	Not Significant	TTI1:chr20:38002627:38002793:38002627:38002776:38006196:38006397:-
34239	ENSG00000101407.13	TTI1	chr20	-	38002627	38002793	38002627	38002776	38006196	38006397	34239	13,44,17,28,23,37,5,19	4,12,9,18,18,9,17,37	5,5,0,6	14,74,46,20	156	139	7.95253e-13	1.76497e-10	0.743,0.766,0.627,0.581,0.532,0.786,0.208,0.314	0.241,0.057,0.0,0.211	0.442	A3SS	21	14.5	5	33	MDS	Not Significant	TTI1:chr20:38002627:38002793:38002627:38002776:38006196:38006397:-
33347	ENSG00000112742.10	TTK	chr6	+	80042097	80042527	80042118	80042527	80040605	80040703	33347	2,6,3	40,91,32	0,0,0	103,76,53	170	149	0.00111938	0.0494584	0.042,0.055,0.076	0.0,0.0,0.0	0.058	A3SS	3	40	0	76	Nalm_6	Not Significant	TTK:chr6:80042097:80042527:80042118:80042527:80040605:80040703:+
20907	ENSG00000112742.10	TTK	chr6	+	80042097	80042527	80042118	80042527	80040605	80040703	20907	5,2	36,30	0,0	31,45	160	139	0.0022496	0.0700173	0.108,0.055	0.0,0.0	0.082	A3SS	3.5	33	0	38	K562_K700E	Not Significant	TTK:chr6:80042097:80042527:80042118:80042527:80040605:80040703:+
34840	ENSG00000112742.10	TTK	chr6	+	80042097	80042527	80042118	80042527	80040605	80040703	34840	44,16,15,9,24,5,6,12	114,259,90,162,115,136,70,194	0,0,0,0	20,96,164,62	160	139	6.43929e-15	1.8997e-12	0.251,0.051,0.126,0.046,0.153,0.031,0.069,0.051	0.0,0.0,0.0,0.0	0.097	A3SS	13.5	125.5	0	79	MDS	Not Significant	TTK:chr6:80042097:80042527:80042118:80042527:80040605:80040703:+
39025	ENSG00000128159.12	TUBGCP6	chr22	-	50222453	50222592	50222453	50222554	50224140	50224256	39025	72,58,49	16,11,7	71,83,88	2,11,3	187	149	0.000686021	0.0338198	0.782,0.808,0.848	0.966,0.857,0.959	-0.115	A3SS	58	11	83	3	Nalm_6	Sig	TUBGCP6:chr22:50222453:50222592:50222453:50222554:50224140:50224256:-
40913	ENSG00000128159.12	TUBGCP6	chr22	-	50222453	50222592	50222453	50222554	50224140	50224256	40913	123,96,82,64,110,81,38,43	75,77,23,14,17,29,18,57	68,84,133,52	14,11,13,12	177	139	6.49924e-06	0.000286559	0.563,0.495,0.737,0.782,0.836,0.687,0.624,0.372	0.792,0.857,0.889,0.773	-0.191	A3SS	81.5	26	76	12.5	MDS	Sig	TUBGCP6:chr22:50222453:50222592:50222453:50222554:50224140:50224256:-
49133	ENSG00000163714.18	U2SURP	chr3	+	143034866	143034975	143034909	143034975	143033270	143033350	49133	31,44,28	2,7,4	36,41,36	1,2,0	192	149	0.000608809	0.031008	0.923,0.83,0.845	0.965,0.941,1.0	-0.103	A3SS	31	4	36	1	Nalm_6	Not Significant	U2SURP:chr3:143034866:143034975:143034909:143034975:143033270:143033350:+
51383	ENSG00000163714.18	U2SURP	chr3	+	143034866	143034975	143034909	143034975	143033270	143033350	51383	24,48,33,67,95,61,57,144	0,5,0,24,25,7,3,27	15,96,122,63	0,0,0,0	182	139	5.10703e-15	1.53791e-12	1.0,0.88,1.0,0.681,0.744,0.869,0.936,0.803	1.0,1.0,1.0,1.0	-0.136	A3SS	59	6	79.5	0	MDS	Not Significant	U2SURP:chr3:143034866:143034975:143034909:143034975:143033270:143033350:+
26247	ENSG00000189136.9	UBE2Q2P1	chr15	-	84569504	84569683	84569504	84569654	84570486	84571009	26247	3,5,2	0,1,0	4,3,4	3,6,0	178	149	9.2834e-05	0.00682204	1.0,0.807,1.0	0.527,0.295,1.0	0.328	A3SS	3	0	4	3	Nalm_6	Not Significant	UBE2Q2P1:chr15:84569504:84569683:84569504:84569654:84570486:84571009:-
18068	ENSG00000189136.9	UBE2Q2P1	chr15	-	84569504	84569683	84569504	84569654	84570486	84571009	18068	5,4	0,0	2,0	4,1	168	139	1.24588e-07	2.64082e-05	1.0,1.0	0.293,0.0	0.854	A3SS	4.5	0	1	2.5	K562_K700E	Not Significant	UBE2Q2P1:chr15:84569504:84569683:84569504:84569654:84570486:84571009:-
60284	ENSG00000159459.12	UBR1	chr15	-	42970519	42970621	42970519	42970607	42976716	42976867	60284	26,25,22	60,58,47	22,15,17	119,78,109	163	149	2.29056e-05	0.00213909	0.284,0.283,0.3	0.145,0.15,0.125	0.149	A3SS	25	58	17	109	Nalm_6	Sig	UBR1:chr15:42970519:42970621:42970519:42970607:42976716:42976867:-
62779	ENSG00000159459.12	UBR1	chr15	-	42970519	42970621	42970519	42970607	42976716	42976867	62779	0,0,5,9,8,3,0,3	6,6,6,27,14,27,14,24	0,2,0,0	10,22,38,11	153	139	4.77038e-06	0.00021884	0.0,0.0,0.431,0.232,0.342,0.092,0.0,0.102	0.0,0.076,0.0,0.0	0.131	A3SS	3	14	0	16.5	MDS	Not Significant	UBR1:chr15:42970519:42970621:42970519:42970607:42976716:42976867:-
24562	ENSG00000198276.16	UCKL1	chr20	-	63945804	63945988	63945804	63945975	63946160	63946267	24562	16,5,5	254189136	2,1,3	228224255	162	149	4.9003e-05	0.00406122	0.055,0.024,0.033	0.008,0.004,0.011	0.03	A3SS	5	189	2	228	Nalm_6	Not Significant	UCKL1:chr20:63945804:63945988:63945804:63945975:63946160:63946267:-
17355	ENSG00000198276.16	UCKL1	chr20	-	63945804	63945988	63945804	63945975	63946160	63946267	17355	16,4	25,36	3,1	49,37	152	139	0.000493073	0.0226915	0.369,0.092	0.053,0.024	0.192	A3SS	10	30.5	2	43	K562_K700E	Not Significant	UCKL1:chr20:63945804:63945988:63945804:63945975:63946160:63946267:-
25370	ENSG00000198276.16	UCKL1	chr20	-	63945804	63945988	63945804	63945975	63946160	63946267	25370	15,11,21,0,12,11,9,8	166,89,172,78,118,92,55,79	3,5,0,0	60,71,56,52	152	139	3.96376e-05	0.00135245	0.076,0.102,0.1,0.0,0.085,0.099,0.13,0.085	0.044,0.061,0.0,0.0	0.058	A3SS	11	90.5	1.5	58	MDS	Not Significant	UCKL1:chr20:63945804:63945988:63945804:63945975:63946160:63946267:-
39241	ENSG00000143222.12	UFC1	chr1	+	161157598	161157693	161157616	161157693	161156949	161157017	39241	1,3,3	4,2,0	0,1,0	11,7,4	167	149	1.3349e-05	0.0013657	0.182,0.572,1.0	0.0,0.113,0.0	0.547	A3SS	3	2	0	7	Nalm_6	Not Significant	UFC1:chr1:161157598:161157693:161157616:161157693:161156949:161157017:+
41211	ENSG00000143222.12	UFC1	chr1	+	161157598	161157693	161157616	161157693	161156949	161157017	41211	0,18,38,4,23,1,9,5	5,74,23,12,53,43,7,27	0,2,2,0	18,24,57,21	157	139	7.23256e-09	7.22002e-07	0.0,0.177,0.594,0.228,0.278,0.02,0.532,0.141	0.0,0.069,0.03,0.0	0.222	A3SS	7	25	1	22.5	MDS	Not Significant	UFC1:chr1:161157598:161157693:161157616:161157693:161156949:161157017:+
68911	ENSG00000083290.20	ULK2	chr17	-	19796094	19796282	19796094	19796230	19797395	19797682	68911	8,16,4	0,0,0	15,17,23	4,5,0	201	149	3.66684e-05	0.00320029	1.0,1.0,1.0	0.735,0.716,1.0	0.183	A3SS	8	0	17	4	Nalm_6	Not Significant	ULK2:chr17:19796094:19796282:19796094:19796230:19797395:19797682:-
71953	ENSG00000083290.20	ULK2	chr17	-	19796094	19796282	19796094	19796230	19797395	19797682	71953	40,50,35,67,81,42,25,36	0,0,0,0,0,0,0,2	0,30,33,33	8,0,0,3	191	139	0.00373542	0.0629866	1.0,1.0,1.0,1.0,1.0,1.0,1.0,0.929	0.0,1.0,1.0,0.889	0.269	A3SS	41	0	31.5	1.5	MDS	Not Significant	ULK2:chr17:19796094:19796282:19796094:19796230:19797395:19797682:-
8109	ENSG00000169062.15	UPF3A	chr13	+	114291604	114291792	114291633	114291792	114286518	114286629	8109	1,0	1,1	2,3	0,2	168	139	0.00127497	0.0465488	0.453,0.0	1.0,0.554	-0.55	A3SS	0.5	1	2.5	1	K562_K700E	Not Significant	UPF3A:chr13:114291604:114291792:114291633:114291792:114286518:114286629:+
8927	ENSG00000169062.15	UPF3A	chr13	+	114291604	114291792	114291633	114291792	114286518	114286629	8927	21,17,6,3,6,6,6,2	15,35,0,2,9,1,2,1	5,2,8,1	0,2,0,1	168	139	0.000927337	0.019604	0.537,0.287,1.0,0.554,0.355,0.832,0.713,0.623	1.0,0.453,1.0,0.453	-0.114	A3SS	6	2	3.5	0.5	MDS	Not Significant	UPF3A:chr13:114291604:114291792:114291633:114291792:114286518:114286629:+
14861	ENSG00000125351.13	UPF3B	chrX	-	119837756	119838068	119837756	119838051	119838366	119838527	14861	7,8,2	77,140,73	0,2,0	280,221,96	166	149	2.90838e-05	0.00263258	0.075,0.049,0.024	0.0,0.008,0.0	0.047	A3SS	7	77	0	221	Nalm_6	Not Significant	UPF3B:chrX:119837756:119838068:119837756:119838051:119838366:119838527:-
13499	ENSG00000125351.13	UPF3B	chrX	-	119837756	119838068	119837756	119838051	119838366	119838527	13499	4,4	13,22	0,0	42,54	156	139	2.45395e-05	0.00209737	0.215,0.139	0.0,0.0	0.177	A3SS	4	17.5	0	48	K562_K700E	Not Significant	UPF3B:chrX:119837756:119838068:119837756:119838051:119838366:119838527:-
15115	ENSG00000125351.13	UPF3B	chrX	-	119837756	119838068	119837756	119838051	119838366	119838527	15115	33,19,0,1,26,7,2,3	162,645,80,54,103,79,52,107	0,0,0,0	162,163,202,97	156	139	7.89369e-14	2.06071e-11	0.154,0.026,0.0,0.016,0.184,0.073,0.033,0.024	0.0,0.0,0.0,0.0	0.064	A3SS	5	91.5	0	162.5	MDS	Not Significant	UPF3B:chrX:119837756:119838068:119837756:119838051:119838366:119838527:-
39251	ENSG00000135655.16	USP15	chr12	+	62389782	62389873	62389796	62389873	62389604	62389699	39251	5,5,6	99,148,67	4,2,0	174119127	163	149	0.0027129	0.0975018	0.044,0.03,0.076	0.021,0.015,0.0	0.038	A3SS	5	99	2	127	Nalm_6	Not Significant	USP15:chr12:62389782:62389873:62389796:62389873:62389604:62389699:+
23090	ENSG00000135655.16	USP15	chr12	+	62389782	62389873	62389796	62389873	62389604	62389699	23090	5,6	65,57	0,0	114103	153	139	6.68139e-05	0.00470924	0.065,0.087	0.0,0.0	0.076	A3SS	5.5	61	0	108.5	K562_K700E	Not Significant	USP15:chr12:62389782:62389873:62389796:62389873:62389604:62389699:+
41235	ENSG00000135655.16	USP15	chr12	+	62389782	62389873	62389796	62389873	62389604	62389699	41235	0,11,35,25,26,20,19,17	4.71232e+22	0,2,0,9	15230372230	153	139	0	0	0.0,0.075,0.114,0.094,0.075,0.092,0.106,0.051	0.0,0.008,0.0,0.034	0.065	A3SS	19.5	199.5	1	230	MDS	Not Significant	USP15:chr12:62389782:62389873:62389796:62389873:62389604:62389699:+
55047	ENSG00000168883.20	USP39	chr2	+	85623605	85623778	85623625	85623778	85621484	85621579	55047	32,14,5	19,31,11	0,0,0	26,22,9	169	149	3.47833e-12	1.32917e-09	0.598,0.285,0.286	0.0,0.0,0.0	0.39	A3SS	14	19	0	22	Nalm_6	Not Significant	USP39:chr2:85623605:85623778:85623625:85623778:85621484:85621579:+
29544	ENSG00000168883.20	USP39	chr2	+	85623605	85623778	85623625	85623778	85621484	85621579	29544	7,7	2,5	0,0	4,5	159	139	8.67418e-08	1.92282e-05	0.754,0.55	0.0,0.0	0.652	A3SS	7	3.5	0	4.5	K562_K700E	Not Significant	USP39:chr2:85623605:85623778:85623625:85623778:85621484:85621579:+
57380	ENSG00000168883.20	USP39	chr2	+	85623605	85623778	85623625	85623778	85621484	85621579	57380	32,30,44,18,17,14,13,0	3,87,0,16,2,4,4,11	0,0,0,0	24,11,27,16	159	139	0	0	0.903,0.232,1.0,0.496,0.881,0.754,0.74,0.0	0.0,0.0,0.0,0.0	0.626	A3SS	17.5	4	0	20	MDS	Not Significant	USP39:chr2:85623605:85623778:85623625:85623778:85621484:85621579:+
31981	ENSG00000173511.10	VEGFB	chr11	+	64235439	64235500	64235457	64235500	64234583	64234893	31981	3,6	6,9	1,0	19,24	157	139	5.3893e-06	0.000573259	0.307,0.371	0.045,0.0	0.316	A3SS	4.5	7.5	0.5	21.5	K562_K700E	Not Significant	VEGFB:chr11:64235439:64235500:64235457:64235500:64234583:64234893:+
64376	ENSG00000173511.10	VEGFB	chr11	+	64235439	64235500	64235457	64235500	64234583	64234893	64376	16,24,1,13,2,12,2,1	56,84,65,62,97,45,63,33	0,0,0,0	79,52,160,68	157	139	1.23235e-14	3.54906e-12	0.202,0.202,0.013,0.157,0.018,0.191,0.027,0.026	0.0,0.0,0.0,0.0	0.105	A3SS	7	62.5	0	73.5	MDS	Not Significant	VEGFB:chr11:64235439:64235500:64235457:64235500:64234583:64234893:+
31137	ENSG00000197969.14	VPS13A	chr9	+	77370872	77370935	77370889	77370935	77370414	77370578	31137	11,9,3	117,198,57	1,1,0	288133162	166	149	8.94676e-07	0.00013184	0.078,0.039,0.045	0.003,0.007,0.0	0.051	A3SS	9	117	1	162	Nalm_6	Not Significant	VPS13A:chr9:77370872:77370935:77370889:77370935:77370414:77370578:+
32706	ENSG00000197969.14	VPS13A	chr9	+	77370872	77370935	77370889	77370935	77370414	77370578	32706	6,6,0,11,11,14,1,17	47,133,54,94,155,120,29,180	0,3,0,2	6,159,172,79	156	139	1.06559e-08	1.00827e-06	0.102,0.039,0.0,0.094,0.059,0.094,0.03,0.078	0.0,0.017,0.0,0.022	0.052	A3SS	8.5	107	1	119	MDS	Not Significant	VPS13A:chr9:77370872:77370935:77370889:77370935:77370414:77370578:+
34316	ENSG00000156931.16	VPS8	chr3	+	184849917	184850022	184849935	184850022	184849070	184849195	34316	12,12,14	36,23,36	12,6,9	52,53,80	167	149	0.000573875	0.0296128	0.229,0.318,0.258	0.171,0.092,0.091	0.15	A3SS	12	36	9	53	Nalm_6	Not Significant	VPS8:chr3:184849917:184850022:184849935:184850022:184849070:184849195:+
35816	ENSG00000156931.16	VPS8	chr3	+	184849917	184850022	184849935	184850022	184849070	184849195	35816	7,0,8,8,2,15,3,12	7,1,25,16,20,14,11,36	1,4,8,0	1,88,86,41	157	139	1.79876e-05	0.000685264	0.47,0.0,0.221,0.307,0.081,0.487,0.194,0.228	0.47,0.039,0.076,0.0	0.102	A3SS	7.5	15	2.5	63.5	MDS	Not Significant	VPS8:chr3:184849917:184850022:184849935:184850022:184849070:184849195:+
65953	ENSG00000164961.16	WASHC5	chr8	-	125038829	125038976	125038829	125038959	125039794	125039898	65953	30,25,15	70,66,28	9,10,9	226209161	166	149	0	0	0.278,0.254,0.325	0.035,0.041,0.048	0.244	A3SS	25	66	9	209	Nalm_6	Not Significant	WASHC5:chr8:125038829:125038976:125038829:125038959:125039794:125039898:-
68817	ENSG00000164961.16	WASHC5	chr8	-	125038829	125038976	125038829	125038959	125039794	125039898	68817	7,13,29,4,13,20,0,9	31,126,62,57,61,34,45,63	0,0,0,0	28232189113	156	139	0	0	0.167,0.084,0.294,0.059,0.16,0.344,0.0,0.113	0.0,0.0,0.0,0.0	0.153	A3SS	11	59	0	151	MDS	Not Significant	WASHC5:chr8:125038829:125038976:125038829:125038959:125039794:125039898:-
41088	ENSG00000116213.16	WRAP73	chr1	-	3632022	3632338	3632022	3632317	3633397	3633503	41088	86,56,58	25,18,10	55,96,59	0,3,4	170	149	4.00264e-10	1.10527e-07	0.751,0.732,0.836	1.0,0.966,0.928	-0.192	A3SS	58	18	59	3	Nalm_6	Sig	WRAP73:chr1:3632022:3632338:3632022:3632317:3633397:3633503:-
23914	ENSG00000116213.16	WRAP73	chr1	-	3632022	3632338	3632022	3632317	3633397	3633503	23914	20,30	17,3	52,42	5,0	160	139	0.00230898	0.0709528	0.505,0.897	0.9,1.0	-0.249	A3SS	25	10	47	2.5	K562_K700E	Sig	WRAP73:chr1:3632022:3632338:3632022:3632317:3633397:3633503:-
43197	ENSG00000116213.16	WRAP73	chr1	-	3632022	3632338	3632022	3632317	3633397	3633503	43197	55,72,43,15,36,21,14,19	3,31,28,9,3,17,15,11	10,37,49,15	0,3,3,4	160	139	1.2765e-05	0.000515529	0.941,0.669,0.572,0.591,0.912,0.518,0.448,0.6	1.0,0.915,0.934,0.765	-0.247	A3SS	28.5	13	26	3	MDS	Sig	WRAP73:chr1:3632022:3632338:3632022:3632317:3633397:3633503:-
64874	ENSG00000165392.11	WRN	chr8	+	31058371	31058543	31058382	31058543	31033809	31033973	64874	85,108,75	19,18,6	161,117,99	1,3,1	160	149	4.95526e-12	1.8733e-09	0.806,0.848,0.921	0.993,0.973,0.989	-0.127	A3SS	85	18	117	1	Nalm_6	Sig	WRN:chr8:31058371:31058543:31058382:31058543:31033809:31033973:+
33221	ENSG00000165392.11	WRN	chr8	+	31058371	31058543	31058382	31058543	31033809	31033973	33221	48,41	4,7	30,34	1,0	150	139	0.000539121	0.0241226	0.917,0.844	0.965,1.0	-0.102	A3SS	44.5	5.5	32	0.5	K562_K700E	Not Significant	WRN:chr8:31058371:31058543:31058382:31058543:31033809:31033973:+
67576	ENSG00000165392.11	WRN	chr8	+	31058371	31058543	31058382	31058543	31033809	31033973	67576	59,46,28,55,85,52,17,75	0,9,2,14,15,21,0,1	8,65,40,45	0,0,0,0	150	139	3.6141e-10	4.85297e-08	1.0,0.826,0.928,0.785,0.84,0.696,1.0,0.986	1.0,1.0,1.0,1.0	-0.117	A3SS	53.5	5.5	42.5	0	MDS	Not Significant	WRN:chr8:31058371:31058543:31058382:31058543:31033809:31033973:+
39661	ENSG00000163374.20	YY1AP1	chr1	-	155660739	155660933	155660739	155660913	155661306	155661423	39661	53,44,22	362318210	3,4,2	349359301	169	149	0	0	0.114,0.109,0.085	0.008,0.01,0.006	0.095	A3SS	44	318	3	349	Nalm_6	Not Significant	YY1AP1:chr1:155660739:155660933:155660739:155660913:155661306:155661423:-
23295	ENSG00000163374.20	YY1AP1	chr1	-	155660739	155660933	155660739	155660913	155661306	155661423	23295	2,3	11,10	0,0	28,28	159	139	0.00157669	0.0541841	0.137,0.208	0.0,0.0	0.172	A3SS	2.5	10.5	0	28	K562_K700E	Not Significant	YY1AP1:chr1:155660739:155660933:155660739:155660913:155661306:155661423:-
41688	ENSG00000163374.20	YY1AP1	chr1	-	155660739	155660933	155660739	155660913	155661306	155661423	41688	7,16,14,14,35,37,18,18	36,67,32,32,70,35,29,34	0,0,0,0	11,32,46,33	159	139	0	0	0.145,0.173,0.277,0.277,0.304,0.48,0.352,0.316	0.0,0.0,0.0,0.0	0.29	A3SS	17	34.5	0	32.5	MDS	Not Significant	YY1AP1:chr1:155660739:155660933:155660739:155660913:155661306:155661423:-
8510	ENSG00000171307.19	ZDHHC16	chr10	+	97455638	97455783	97455659	97455783	97454713	97454799	8510	96,62,33	65,48,26	21,20,18	111118104	170	149	0	0	0.564,0.531,0.527	0.142,0.129,0.132	0.406	A3SS	62	48	20	111	Nalm_6	Sig	ZDHHC16:chr10:97455638:97455783:97455659:97455783:97454713:97454799:+
7808	ENSG00000171307.19	ZDHHC16	chr10	+	97455638	97455783	97455659	97455783	97454713	97454799	7808	9,8	8,7	1,2	10,9	160	139	0.000435773	0.020711	0.494,0.498	0.08,0.162	0.375	A3SS	8.5	7.5	1.5	9.5	K562_K700E	Not Significant	ZDHHC16:chr10:97455638:97455783:97455659:97455783:97454713:97454799:+
8590	ENSG00000171307.19	ZDHHC16	chr10	+	97455638	97455783	97455659	97455783	97454713	97454799	8590	32,91,46,46,36,34,48,61	35,35,62,31,77,19,30,46	1,2,2,0	25,69,139,9	160	139	0	0	0.443,0.693,0.392,0.563,0.289,0.609,0.582,0.535	0.034,0.025,0.012,0.0	0.495	A3SS	46	35	1.5	47	MDS	Not Significant	ZDHHC16:chr10:97455638:97455783:97455659:97455783:97454713:97454799:+
70404	ENSG00000155256.18	ZFYVE27	chr10	+	97744711	97744904	97744728	97744904	97743093	97743164	70404	43,44,32	86,73,71	7,4,12	140161208	166	149	0	0	0.31,0.351,0.288	0.043,0.022,0.049	0.278	A3SS	43	73	7	161	Nalm_6	Not Significant	ZFYVE27:chr10:97744711:97744904:97744728:97744904:97743093:97743164:+
73537	ENSG00000155256.18	ZFYVE27	chr10	+	97744711	97744904	97744728	97744904	97743093	97743164	73537	15,30,15,6,1,5,2,18	6,28,54,26,13,27,16,19	0,0,0,0	30,37,50,12	156	139	1.75415e-14	4.95354e-12	0.69,0.488,0.198,0.171,0.064,0.142,0.1,0.458	0.0,0.0,0.0,0.0	0.289	A3SS	10.5	22.5	0	33.5	MDS	Not Significant	ZFYVE27:chr10:97744711:97744904:97744728:97744904:97743093:97743164:+
6522	ENSG00000122515.16	ZMIZ2	chr7	+	44756974	44757149	44757042	44757149	44756424	44756539	6522	4,4	0,0	5,6	3,1	207	139	0.00163604	0.0555982	1.0,1.0	0.528,0.801	0.335	A3SS	4	0	5.5	2	K562_K700E	Not Significant	ZMIZ2:chr7:44756974:44757149:44757042:44757149:44756424:44756539:+
7206	ENSG00000122515.16	ZMIZ2	chr7	+	44756974	44757149	44757042	44757149	44756424	44756539	7206	90,93,34,59,76,47,37,58	3,12,0,6,27,11,4,11	21,58,70,35	17,10,35,15	207	139	8.69217e-05	0.00265611	0.953,0.839,1.0,0.868,0.654,0.742,0.861,0.78	0.453,0.796,0.573,0.61	0.229	A3SS	58.5	8.5	46.5	16	MDS	Not Significant	ZMIZ2:chr7:44756974:44757149:44757042:44757149:44756424:44756539:+
46083	ENSG00000146463.12	ZMYM4	chr1	+	35407986	35408052	35408007	35408052	35405372	35405468	46083	38,28,13	204171120	1,0,0	255214211	170	149	0	0	0.14,0.126,0.087	0.003,0.0,0.0	0.117	A3SS	28	171	0	214	Nalm_6	Not Significant	ZMYM4:chr1:35407986:35408052:35408007:35408052:35405372:35405468:+
25956	ENSG00000146463.12	ZMYM4	chr1	+	35407986	35408052	35408007	35408052	35405372	35405468	25956	4,7	21,18	0,1	49,50	160	139	2.44976e-06	0.000296411	0.142,0.253	0.0,0.017	0.189	A3SS	5.5	19.5	0.5	49.5	K562_K700E	Not Significant	ZMYM4:chr1:35407986:35408052:35408007:35408052:35405372:35405468:+
48267	ENSG00000146463.12	ZMYM4	chr1	+	35407986	35408052	35408007	35408052	35405372	35405468	48267	2,12,16,4,23,14,7,9	55,53,26,68,112,66,42,58	0,1,0,0	6,82,154,61	160	139	3.33067e-16	1.11392e-13	0.031,0.164,0.348,0.049,0.151,0.156,0.126,0.119	0.0,0.01,0.0,0.0	0.14	A3SS	10.5	56.5	0	71.5	MDS	Not Significant	ZMYM4:chr1:35407986:35408052:35408007:35408052:35405372:35405468:+
52437	ENSG00000196418.13	ZNF124	chr1	-	247159686	247159859	247159686	247159813	247171847	247172020	52437	30,20,14	94,88,29	9,10,12	126,80,75	195	149	4.45909e-05	0.00378704	0.196,0.148,0.269	0.052,0.087,0.109	0.122	A3SS	20	88	10	80	Nalm_6	Sig	ZNF124:chr1:247159686:247159859:247159686:247159813:247171847:247172020:-
28568	ENSG00000196418.13	ZNF124	chr1	-	247159686	247159859	247159686	247159813	247171847	247172020	28568	7,5	9,22	2,0	18,20	185	139	0.000510263	0.023225	0.369,0.146	0.077,0.0	0.219	A3SS	6	15.5	1	19	K562_K700E	Not Significant	ZNF124:chr1:247159686:247159859:247159686:247159813:247171847:247172020:-
54957	ENSG00000196418.13	ZNF124	chr1	-	247159686	247159859	247159686	247159813	247171847	247172020	54957	22,0,0,5,1,5,2,5	7,45,28,13,15,20,5,19	0,0,0,0	5,19,27,24	185	139	2.77743e-07	1.86826e-05	0.703,0.0,0.0,0.224,0.048,0.158,0.231,0.165	0.0,0.0,0.0,0.0	0.191	A3SS	3.5	17	0	21.5	MDS	Not Significant	ZNF124:chr1:247159686:247159859:247159686:247159813:247171847:247172020:-
78000	ENSG00000172262.12	ZNF131	chr5	+	43079895	43079954	43079899	43079954	43068115	43068217	78000	3,3,1	6,5,7	0,0,1	8,4,6	153	149	0.000324025	0.0188045	0.327,0.369,0.122	0.0,0.0,0.14	0.226	A3SS	3	6	0	6	Nalm_6	Not Significant	ZNF131:chr5:43079895:43079954:43079899:43079954:43068115:43068217:+
81659	ENSG00000172262.12	ZNF131	chr5	+	43079895	43079954	43079899	43079954	43068115	43068217	81659	25,0,0,3,0,1,0,0	56,35,11,4,24,9,8,24	0,0,0,0	39,22,11,15	143	139	0.000531358	0.0122772	0.303,0.0,0.0,0.422,0.0,0.097,0.0,0.0	0.0,0.0,0.0,0.0	0.103	A3SS	0	17.5	0	18.5	MDS	Not Significant	ZNF131:chr5:43079895:43079954:43079899:43079954:43068115:43068217:+
73740	ENSG00000147124.13	ZNF41	chrX	-	47456271	47456414	47456271	47456398	47467409	47467760	73740	41,37,20	9,17,11	19,5,11	40,29,33	165	149	6.35378e-11	2.0417e-08	0.804,0.663,0.621	0.3,0.135,0.231	0.474	A3SS	37	11	11	33	Nalm_6	Sig	ZNF41:chrX:47456271:47456414:47456271:47456398:47467409:47467760:-
36612	ENSG00000147124.13	ZNF41	chrX	-	47456271	47456414	47456271	47456398	47467409	47467760	36612	2,3	1,0	0,0	1,5	155	139	7.32084e-09	2.14737e-06	0.642,1.0	0.0,0.0	0.821	A3SS	2.5	0.5	0	3	K562_K700E	Not Significant	ZNF41:chrX:47456271:47456414:47456271:47456398:47467409:47467760:-
7100	ENSG00000119725.21	ZNF410	chr14	+	73893775	73893932	73893796	73893932	73892026	73892208	7100	49,53,18	138117100	13,8,9	137191163	170	149	4.85501e-13	2.04297e-10	0.237,0.284,0.136	0.077,0.035,0.046	0.166	A3SS	49	117	9	163	Nalm_6	Not Significant	ZNF410:chr14:73893775:73893932:73893796:73893932:73892026:73892208:+
6496	ENSG00000119725.21	ZNF410	chr14	+	73893775	73893932	73893796	73893932	73892026	73892208	6496	9,7	24,31	0,0	22,22	160	139	1.57543e-06	0.000211801	0.246,0.164	0.0,0.0	0.205	A3SS	8	27.5	0	22	K562_K700E	Not Significant	ZNF410:chr14:73893775:73893932:73893796:73893932:73892026:73892208:+

## Sheet: Supp_Table_1
ID	GeneID	geneSymbol	chr	strand	longExonStart_0base	longExonEnd	shortES	shortEE	flankingES	flankingEE	ID.1	IJC_SAMPLE_1	SJC_SAMPLE_1	IJC_SAMPLE_2	SJC_SAMPLE_2	IncFormLen	SkipFormLen	PValue	FDR	IncLevel1	IncLevel2	IncLevelDifference	type	median_IJC_SAMPLE_1	median_SJC_SAMPLE_1	median_IJC_SAMPLE_2	median_SJC_SAMPLE_2	sample
16	ENSG00000269335.7	IKBKG	chrX	+	154558531	154558650	154558534	154558650	154556164	154556376	16	14,11,22	2,1,0	9,13,27	0,5,8	152	149	0.00207413	0.0802566	0.873,0.915,1.0	1.0,0.718,0.768	0.101	A3SS	14	1	13	5	Nalm_6
267	ENSG00000184319.17	RPL23AP82	chr22	+	50788749	50789186	50788894	50789186	50785172	50785293	267	16,19,4	0,0,0	28,28,12	6,1,0	294	149	0.00103059	0.0463463	1.0,1.0,1.0	0.703,0.934,1.0	0.121	A3SS	16	0	28	1	Nalm_6
329	ENSG00000198792.13	TMEM184B	chr22	-	38231243	38231399	38231243	38231334	38247769	38248019	329	15,8,1	0,0,0	8,7,5	3,0,4	214	149	4.97361e-05	0.00409319	1.0,1.0,1.0	0.65,1.0,0.465	0.295	A3SS	8	0	7	3	Nalm_6
350	ENSG00000100150.20	DEPDC5	chr22	+	31758526	31758633	31758545	31758633	31754861	31754979	350	35,29,24	87,106,66	9,22,12	119106136	168	149	1.12926e-06	0.000162259	0.263,0.195,0.244	0.063,0.155,0.073	0.137	A3SS	29	87	12	119	Nalm_6
390	ENSG00000099953.10	MMP11	chr22	+	23781787	23782483	23782225	23782483	23781192	23781409	390	1,0,0	15,11,6	0,6,5	5,5,8	587	149	8.66519e-05	0.00646712	0.017,0.0,0.0	0.0,0.233,0.137	-0.118	A3SS	0	11	5	5	Nalm_6
399	ENSG00000183506.17	PI4KAP2	chr22	-	21476001	21476764	21476001	21476160	21477789	21477915	399	206188170	3,5,8	188205279	2,2,0	753	149	0.000273774	0.0164997	0.931,0.882,0.808	0.949,0.953,1.0	-0.094	A3SS	188	5	205	2	Nalm_6
426	ENSG00000099954.19	CECR2	chr22	+	17548147	17549564	17548150	17549564	17542156	17543003	426	98,85,73	0,0,4	105,97,169	10,6,11	152	149	5.03549e-05	0.00413448	1.0,1.0,0.947	0.911,0.941,0.938	0.052	A3SS	85	0	105	10	Nalm_6
435	ENSG00000215424.10	MCM3AP-AS1	chr21	+	46240833	46242999	46240836	46242999	46236223	46236326	435	37,29,12	8,2,5	47,36,39	0,0,4	152	149	0.00018044	0.011833	0.819,0.934,0.702	1.0,1.0,0.905	-0.15	A3SS	29	5	39	0	Nalm_6
526	ENSG00000124214.21	STAU1	chr20	-	49124374	49124605	49124374	49124587	49135832	49135931	526	147,125,86	354282178	85,83,88	385316312	167	149	7.51352e-06	0.000835158	0.27,0.283,0.301	0.165,0.19,0.201	0.099	A3SS	125	282	85	316	Nalm_6
567	ENSG00000196756.14	SNHG17	chr20	-	38427679	38427847	38427679	38427766	38431040	38431112	567	109,66,30	53,22,14	89,67,44	8,17,7	230	149	0.000113957	0.00807224	0.571,0.66,0.581	0.878,0.719,0.803	-0.196	A3SS	66	22	67	8	Nalm_6
568	ENSG00000196756.14	SNHG17	chr20	-	38427679	38427855	38427679	38427766	38431040	38431112	568	115,67,30	53,22,14	93,70,48	8,17,7	238	149	7.01772e-05	0.00542791	0.576,0.656,0.573	0.879,0.721,0.811	-0.202	A3SS	67	22	70	8	Nalm_6
594	ENSG00000125991.21	ERGIC3	chr20	+	35556876	35557109	35556954	35557109	35556206	35556271	594	15,7,2	172,99,40	8,7,0	2,1,2	227	149	0.000721374	0.0351567	0.054,0.044,0.032	0.724,0.821,0.0	-0.472	A3SS	7	99	7	2	Nalm_6
595	ENSG00000125991.21	ERGIC3	chr20	+	35556876	35557109	35556972	35557109	35556206	35556271	595	86,79,23	478362191	52,51,33	430521450	245	149	2.255e-05	0.00211988	0.099,0.117,0.068	0.069,0.056,0.043	0.039	A3SS	79	362	51	450	Nalm_6
596	ENSG00000125991.21	ERGIC3	chr20	+	35556954	35557109	35556972	35557109	35556206	35556271	596	243,171,61	478362191	46,45,35	430521450	167	149	0	0	0.312,0.296,0.222	0.087,0.072,0.065	0.202	A3SS	171	362	45	450	Nalm_6
608	ENSG00000171552.14	BCL2L1	chr20	-	31721654	31722348	31721654	31722330	31723734	31723978	608	57,43,29	7,2,0	19,28,31	15,22,12	167	149	8.80275e-10	2.30482e-07	0.879,0.95,1.0	0.531,0.532,0.697	0.356	A3SS	43	2	28	15	Nalm_6
609	ENSG00000171552.14	BCL2L1	chr20	-	31721654	31722348	31721654	31722330	31723863	31723989	609	31,37,21	0,0,2	12,19,22	2,6,9	167	149	1.79727e-07	3.22478e-05	1.0,1.0,0.904	0.843,0.739,0.686	0.212	A3SS	31	0	19	6	Nalm_6
673	ENSG00000088836.14	SLC4A11	chr20	-	3229523	3229776	3229523	3229706	3230186	3230260	673	127,83,24	2,1,0	69,86,60	4,7,4	219	149	0.000191323	0.0123972	0.977,0.983,1.0	0.921,0.893,0.911	0.078	A3SS	83	1	69	4	Nalm_6
756	ENSG00000170889.14	RPS9	chr19	+	54206552	54207647	54207397	54207647	54201486	54201609	756	651554214	66,32,17	500673463	24,14,10	994	149	4.7818e-06	0.000577854	0.597,0.722,0.654	0.757,0.878,0.874	-0.179	A3SS	554	32	500	14	Nalm_6
843	ENSG00000011478.13	QPCTL	chr19	+	45695400	45695718	45695436	45695718	45693412	45693556	843	48,47,10	129,94,29	24,36,12	93,141,84	185	149	0.00135407	0.0578049	0.231,0.287,0.217	0.172,0.171,0.103	0.096	A3SS	47	94	24	93	Nalm_6
854	ENSG00000104859.15	CLASRP	chr19	+	45069943	45070104	45070021	45070104	45069201	45069248	854	25,17,1	95,120,16	6,10,9	100,178,62	227	149	0.00110644	0.0489174	0.147,0.085,0.039	0.038,0.036,0.087	0.037	A3SS	17	95	9	100	Nalm_6
894	ENSG00000142046.15	TMEM91	chr19	+	41383560	41384083	41383862	41384083	41382771	41382921	894	46,57,7	2,5,0	26,29,20	0,2,0	451	149	0.00183065	0.0727872	0.884,0.79,1.0	1.0,0.827,1.0	-0.051	A3SS	46	2	26	0	Nalm_6
897	ENSG00000142046.15	TMEM91	chr19	+	41383714	41384083	41383862	41384083	41382771	41382921	897	24,27,6	2,5,0	7,16,11	0,2,0	297	149	0.00181447	0.0723067	0.858,0.73,1.0	1.0,0.801,1.0	-0.071	A3SS	24	2	11	0	Nalm_6
935	ENSG00000090924.15	PLEKHG2	chr19	+	39414991	39415260	39415168	39415260	39414064	39414195	935	197226190	12,16,10	132230344	1,6,12	326	149	0.00246621	0.0910763	0.882,0.866,0.897	0.984,0.946,0.929	-0.071	A3SS	197	12	230	6	Nalm_6
1004	ENSG00000012124.17	CD22	chr19	+	35332018	35332924	35332546	35332924	35329186	35329230	1004	289236132	10,5,5	215179133	0,0,1	677	149	6.93434e-07	0.000105533	0.864,0.912,0.853	1.0,1.0,0.967	-0.113	A3SS	236	5	179	0	Nalm_6
1060	ENSG00000105705.16	SUGP1	chr19	-	19303723	19303912	19303723	19303847	19305848	19306076	1060	30,26,14	336261146	46,37,54	163202137	214	149	3.00896e-09	7.43759e-07	0.059,0.065,0.063	0.164,0.113,0.215	-0.102	A3SS	26	261	46	163	Nalm_6
1061	ENSG00000105705.16	SUGP1	chr19	-	19303723	19304043	19303723	19303847	19305848	19306076	1061	41,37,16	336261146	66,58,95	163202137	345	149	3.31402e-13	1.42854e-10	0.05,0.058,0.045	0.149,0.11,0.23	-0.112	A3SS	37	261	66	163	Nalm_6
1062	ENSG00000105705.16	SUGP1	chr19	-	19303723	19304043	19303723	19303912	19305848	19306076	1062	11,12,2	0,1,0	29,29,50	9,8,9	280	149	9.17302e-06	0.000991556	1.0,0.865,1.0	0.632,0.659,0.747	0.276	A3SS	11	0	29	9	Nalm_6
1132	ENSG00000095059.17	DHPS	chr19	-	12676016	12676105	12676016	12676078	12677107	12677211	1132	38,18,9	8,4,2	34,42,19	0,2,1	176	149	5.61752e-05	0.00453339	0.801,0.792,0.792	1.0,0.947,0.941	-0.168	A3SS	18	4	34	1	Nalm_6
1138	ENSG00000095059.17	DHPS	chr19	-	12679800	12680030	12679800	12679922	12680149	12680325	1138	42,36,22	13,18,8	24,59,48	8,2,5	257	149	0.00196849	0.077097	0.652,0.537,0.615	0.635,0.945,0.848	-0.208	A3SS	36	13	48	5	Nalm_6
1140	ENSG00000123154.12	WDR83	chr19	+	12670518	12670611	12670562	12670611	12670179	12670285	1140	17,24,10	43,39,27	9,6,12	38,58,59	193	149	0.000359015	0.0204514	0.234,0.322,0.222	0.155,0.074,0.136	0.138	A3SS	17	39	9	58	Nalm_6
1149	ENSG00000130175.10	PRKCSH	chr19	+	11447692	11447789	11447722	11447789	11447438	11447618	1149	662631346	188233100	558609527	332287244	179	149	5.27643e-06	0.000625859	0.746,0.693,0.742	0.583,0.639,0.643	0.105	A3SS	631	188	558	287	Nalm_6
1266	ENSG00000071564.17	TCF3	chr19	-	1609292	1611369	1609292	1610500	1611703	1611849	1266	373733481892	54,64,28	392445043891	37,42,43	1018	149	0.000913563	0.0421346	0.91,0.884,0.908	0.939,0.94,0.93	-0.036	A3SS	3348	54	3924	42	Nalm_6
1291	ENSG00000099625.14	CBARP	chr19	-	1235000	1235342	1235000	1235145	1235500	1235565	1291	8,8,0	3,4,1	2,1,3	0,1,0	346	149	0.000178391	0.0117204	0.535,0.463,0.0	1.0,0.301,1.0	-0.434	A3SS	8	3	2	0	Nalm_6
1311	ENSG00000101109.12	STK4	chr20	+	44973206	44973433	44973300	44973433	44972077	44972158	1311	8,19,6	0,0,0	28,10,10	5,2,0	243	149	0.000454845	0.0245832	1.0,1.0,1.0	0.774,0.754,1.0	0.157	A3SS	8	0	10	2	Nalm_6
1351	ENSG00000152234.16	ATP5F1A	chr18	-	46093179	46093365	46093179	46093362	46095052	46095131	1351	9,2,6	0,1,1	3,7,1	0,4,4	152	149	0.0025232	0.0925182	1.0,0.662,0.855	1.0,0.632,0.197	0.229	A3SS	6	1	3	4	Nalm_6
1394	ENSG00000101639.19	CEP192	chr18	+	13057584	13059312	13059081	13059312	13055779	13056698	1394	434565529	17,21,12	9095911061	9,5,19	1646	149	0.000115155	0.00813262	0.698,0.709,0.8	0.901,0.915,0.835	-0.148	A3SS	529	17	909	9	Nalm_6
1476	ENSG00000214087.9	ARL16	chr17	-	81682033	81682675	81682033	81682149	81683012	81683126	1476	350335101	164,113,62	489423271	122,141,59	675	149	0.00108779	0.0483344	0.32,0.396,0.264	0.469,0.398,0.503	-0.13	A3SS	335	113	423	122	Nalm_6
1523	ENSG00000161526.15	SAP30BP	chr17	+	75705610	75706092	75706007	75706092	75704755	75704814	1523	75,134,36	207,138,70	69,68,39	178211115	546	149	0.00187055	0.0741651	0.09,0.209,0.123	0.096,0.081,0.085	0.053	A3SS	75	138	68	178	Nalm_6
1583	ENSG00000068097.16	HEATR6	chr17	-	60066208	60066396	60066208	60066386	60067430	60067732	1583	5,4,3	9,4,2	5,2,2	2,0,0	159	149	0.00011616	0.00816284	0.342,0.484,0.584	0.701,1.0,1.0	-0.43	A3SS	4	4	2	0	Nalm_6
1584	ENSG00000108443.14	RPS6KB1	chr17	+	59926415	59926582	59926434	59926582	59914634	59914703	1584	4,3,3	56,80,25	12,8,16	60,65,80	168	149	0.00116294	0.0509688	0.06,0.032,0.096	0.151,0.098,0.151	-0.071	A3SS	3	56	12	65	Nalm_6
1586	ENSG00000108395.14	TRIM37	chr17	-	59001597	59001741	59001597	59001714	59012327	59012446	1586	57,45,50	63,55,39	17,15,16	109101131	176	149	0	0	0.434,0.409,0.52	0.117,0.112,0.094	0.347	A3SS	50	55	16	109	Nalm_6
1622	ENSG00000076984.18	MAP2K7	chr19	+	7911414	7911578	7911435	7911578	7911249	7911330	1622	37,32,18	111,128,99	19,19,16	95168188	170	149	0.000235678	0.0146793	0.226,0.18,0.137	0.149,0.09,0.069	0.078	A3SS	32	111	19	168	Nalm_6
1627	ENSG00000004897.12	CDC27	chr17	-	47151805	47151936	47151805	47151918	47154671	47154786	1627	113,131,62	366335163	138108104	672460396	167	149	0.000437398	0.0239515	0.216,0.259,0.253	0.155,0.173,0.19	0.07	A3SS	113	335	108	460	Nalm_6
1640	ENSG00000186185.14	KIF18B	chr17	-	44932055	44932242	44932055	44932206	44932672	44932773	1640	241196182	13,7,4	319306430	3,7,4	185	149	0.00171022	0.0688599	0.937,0.958,0.973	0.988,0.972,0.989	-0.027	A3SS	196	7	319	4	Nalm_6
1652	ENSG00000013306.16	SLC25A39	chr17	-	44322418	44322552	44322418	44322528	44322807	44322852	1652	208,153,53	495367193	112,140,80	451542460	173	149	1.98968e-05	0.00190811	0.266,0.264,0.191	0.176,0.182,0.13	0.078	A3SS	153	367	112	460	Nalm_6
1761	ENSG00000108666.10	C17orf75	chr17	-	32339812	32339938	32339812	32339924	32341203	32341284	1761	84,59,38	9,13,5	65,113,88	6,0,4	163	149	9.51351e-05	0.0069622	0.895,0.806,0.874	0.908,1.0,0.953	-0.095	A3SS	59	9	88	4	Nalm_6
1840	ENSG00000133026.14	MYH10	chr17	-	8576642	8576831	8576642	8576672	8577235	8577338	1840	9,10,10	4,4,1	3,6,14	1,0,0	308	149	7.02934e-05	0.00543095	0.521,0.547,0.829	0.592,1.0,1.0	-0.232	A3SS	10	4	6	0	Nalm_6
1879	ENSG00000215041.10	NEURL4	chr17	-	7318494	7318691	7318494	7318674	7319049	7319208	1879	17,5,12	113,64,49	7,4,9	90138157	166	149	0.000453371	0.0245402	0.119,0.066,0.18	0.065,0.025,0.049	0.075	A3SS	12	64	7	138	Nalm_6
1975	ENSG00000131165.16	CHMP1A	chr16	-	89646526	89646733	89646526	89646714	89647202	89647331	1975	5,7,7	118,72,37	0,0,3	67111135	168	149	9.05694e-06	0.000982011	0.036,0.079,0.144	0.0,0.0,0.019	0.08	A3SS	7	72	0	111	Nalm_6
2072	ENSG00000090857.14	PDPR	chr16	+	70142470	70142686	70142552	70142686	70142233	70142389	2072	32,17,10	160150130	45,31,42	129137218	231	149	0.000829278	0.0391006	0.114,0.068,0.047	0.184,0.127,0.111	-0.064	A3SS	17	150	42	137	Nalm_6
2187	ENSG00000245694.11	CRNDE	chr16	-	54920297	54920338	54920297	54920327	54923584	54923650	2187	30,31,5	141,118,35	25,26,12	36,41,12	160	149	1.42673e-06	0.000198467	0.165,0.197,0.117	0.393,0.371,0.482	-0.256	A3SS	30	118	25	36	Nalm_6
2188	ENSG00000245694.11	CRNDE	chr16	-	54920297	54920410	54920297	54920327	54923584	54923650	2188	49,68,12	141,118,35	224189135	36,41,12	232	149	0	0	0.182,0.27,0.18	0.8,0.748,0.878	-0.598	A3SS	49	118	189	36	Nalm_6
2189	ENSG00000245694.11	CRNDE	chr16	-	54920297	54920410	54920297	54920338	54923584	54923650	2189	29,46,8	10,9,1	199166123	0,3,0	221	149	5.43454e-13	2.26363e-10	0.662,0.775,0.844	1.0,0.974,1.0	-0.231	A3SS	29	9	166	0	Nalm_6
2239	ENSG00000230267.7	HERC2P4	chr16	-	32176014	32176188	32176014	32176170	32179385	32179560	2239	7,3,4	3,2,5	0,0,0	8,24,25	167	149	3.35476e-12	1.29596e-09	0.676,0.572,0.416	0.0,0.0,0.0	0.555	A3SS	4	3	0	24	Nalm_6
2304	ENSG00000168488.19	ATXN2L	chr16	+	28832186	28832399	28832204	28832399	28830961	28831072	2304	463393217	216018211007	319247216	192016421682	167	149	0.000113851	0.00807224	0.161,0.161,0.161	0.129,0.118,0.103	0.044	A3SS	393	1821	247	1682	Nalm_6
2345	ENSG00000196678.14	ERI2	chr16	-	20803432	20803516	20803432	20803511	20803602	20803670	2345	28,34,19	6,5,4	46,27,52	1,1,3	154	149	0.000639267	0.0321425	0.819,0.868,0.821	0.978,0.963,0.944	-0.126	A3SS	28	5	46	1	Nalm_6
2354	ENSG00000205220.12	PSMB10	chr16	-	67934505	67934694	67934505	67934671	67934796	67934948	2354	16,15,3	198,136,71	5,8,2	142216140	172	149	0.00067279	0.0332822	0.065,0.087,0.035	0.03,0.031,0.012	0.038	A3SS	15	136	5	142	Nalm_6
2358	ENSG00000179889.20	PDXDC1	chr16	+	14998339	14998405	14998342	14998405	14997752	14997826	2358	352347116	31,14,4	584450384	17,10,5	152	149	6.52333e-05	0.00511407	0.918,0.96,0.966	0.971,0.978,0.987	-0.031	A3SS	347	14	450	10	Nalm_6
2440	ENSG00000167965.18	MLST8	chr16	+	2207192	2207345	2207196	2207345	2207034	2207110	2440	263,166,99	20,4,4	307369234	4,6,7	153	149	0.00124004	0.0537468	0.928,0.976,0.96	0.987,0.984,0.97	-0.026	A3SS	166	4	307	6	Nalm_6
2445	ENSG00000065057.9	NTHL1	chr16	-	2040132	2040241	2040132	2040238	2043566	2043726	2445	1,2,0	85,49,10	5,4,3	33,63,39	152	149	0.00164508	0.067458	0.011,0.038,0.0	0.129,0.059,0.07	-0.07	A3SS	1	49	4	39	Nalm_6
2465	ENSG00000140983.14	RHOT2	chr16	+	668487	668699	668655	668699	668352	668411	2465	262,232,94	15,15,1	216257252	7,3,1	317	149	0.000162407	0.0108539	0.891,0.879,0.978	0.935,0.976,0.992	-0.052	A3SS	232	15	252	3	Nalm_6
2573	ENSG00000140400.18	MAN2C1	chr15	-	75356300	75356449	75356300	75356380	75356605	75356685	2573	92,63,26	6,11,4	96,86,58	3,3,3	218	149	0.00265376	0.096148	0.913,0.797,0.816	0.956,0.951,0.93	-0.104	A3SS	63	6	86	3	Nalm_6
2580	ENSG00000140400.18	MAN2C1	chr15	-	75367510	75367977	75367510	75367634	75368072	75368198	2580	47,55,19	43,80,34	28,40,64	76121134	492	149	0.000525004	0.0275945	0.249,0.172,0.145	0.1,0.091,0.126	0.083	A3SS	47	43	40	121	Nalm_6
2609	ENSG00000166233.15	ARIH1	chr15	+	72570163	72570307	72570176	72570307	72567105	72567177	2609	42,72,26	307302172	34,30,42	447444427	162	149	6.38557e-07	9.77103e-05	0.112,0.18,0.122	0.065,0.059,0.083	0.069	A3SS	42	302	34	444	Nalm_6
2650	ENSG00000140451.13	PIF1	chr15	-	64819846	64820019	64819846	64819986	64821166	64821281	2650	15,15,3	4,0,3	27,10,11	0,0,1	182	149	0.00118757	0.0518556	0.754,1.0,0.45	1.0,1.0,0.9	-0.232	A3SS	15	3	11	0	Nalm_6
2663	ENSG00000137776.17	SLTM	chr15	-	58916934	58917020	58916934	58916999	58932355	58932443	2663	86,88,35	192241103	41,25,31	438283246	170	149	0	0	0.282,0.242,0.229	0.076,0.072,0.099	0.169	A3SS	86	192	31	283	Nalm_6
2681	ENSG00000081014.11	AP4E1	chr15	+	50934535	50934697	50934623	50934697	50930804	50930971	2681	6,5,6	91,87,53	15,10,19	57,75,116	237	149	0.00166097	0.0679048	0.04,0.035,0.066	0.142,0.077,0.093	-0.057	A3SS	6	87	15	75	Nalm_6
2741	ENSG00000137804.14	NUSAP1	chr15	+	41350990	41351129	41351032	41351129	41349097	41349241	2741	179198121	290396221	236286269	338332360	191	149	0.00258185	0.0940346	0.325,0.281,0.299	0.353,0.402,0.368	-0.073	A3SS	179	290	269	338	Nalm_6
2753	ENSG00000128944.14	KNSTRN	chr15	+	40386361	40386494	40386404	40386494	40383227	40383322	2753	318240171	5,20,7	377394307	5,5,3	192	149	3.64713e-05	0.00319028	0.98,0.903,0.95	0.983,0.984,0.988	-0.041	A3SS	240	7	377	5	Nalm_6
2756	ENSG00000086666.19	ZFAND6	chr15	+	80121711	80121820	80121747	80121820	80120327	80120498	2756	300218131	20,34,7	322291331	7,14,3	185	149	1.83757e-07	3.28874e-05	0.924,0.838,0.938	0.974,0.944,0.989	-0.069	A3SS	218	20	322	7	Nalm_6
2795	ENSG00000076382.17	SPAG5	chr17	-	28591981	28593066	28591981	28592477	28598509	28598635	2795	11511199919	0,9,1	140915471964	9,16,15	738	149	0.000861976	0.040235	1.0,0.964,0.995	0.969,0.951,0.964	0.025	A3SS	1151	1	1547	15	Nalm_6
2802	ENSG00000128739.23	SNRPN	chr15	+	24974287	24974456	24974386	24974456	24967931	24968082	2802	92,124,69	36,42,19	124165178	12,12,7	248	149	6.09512e-14	2.81627e-11	0.606,0.639,0.686	0.861,0.892,0.939	-0.254	A3SS	92	36	165	12	Nalm_6
2804	ENSG00000128739.23	SNRPN	chr15	+	24974310	24974456	24974386	24974456	24967931	24968082	2804	236255171	36,42,19	299409420	12,12,7	225	149	1.55431e-15	8.79044e-13	0.813,0.801,0.856	0.943,0.958,0.975	-0.135	A3SS	236	36	409	12	Nalm_6
2811	ENSG00000275835.5	TUBGCP5	chr15	-	23027191	23027309	23027191	23027306	23031949	23032029	2811	10,7,3	2,0,0	8,9,4	3,3,0	152	149	0.00192626	0.0758214	0.831,1.0,1.0	0.723,0.746,1.0	0.121	A3SS	7	0	8	3	Nalm_6
2851	ENSG00000203485.14	INF2	chr14	+	104710881	104711007	104710918	104711007	104710087	104710188	2851	4,1,0	6,2,2	5,0,4	0,1,0	186	149	8.56306e-05	0.00639912	0.348,0.286,0.0	1.0,0.0,1.0	-0.455	A3SS	1	2	4	0	Nalm_6
2853	ENSG00000203485.14	INF2	chr14	+	104710918	104711007	104710936	104711007	104710087	104710188	2853	10,7,4	113,108,46	2,1,1	52,85,82	167	149	0.000263049	0.0160865	0.073,0.055,0.072	0.033,0.01,0.011	0.049	A3SS	7	108	1	82	Nalm_6
2871	ENSG00000075413.19	MARK3	chr14	+	103468032	103468186	103468080	103468186	103467078	103467191	2871	251204113	30,24,19	212226184	39,53,51	197	149	0.000711106	0.0348977	0.864,0.865,0.818	0.804,0.763,0.732	0.083	A3SS	204	24	212	51	Nalm_6
2879	ENSG00000100664.11	EIF5	chr14	+	103335652	103335932	103335791	103335932	103334386	103334597	2879	22871608653	12,10,4	182418301468	22,21,25	288	149	0.000194643	0.0125893	0.99,0.988,0.988	0.977,0.978,0.968	0.014	A3SS	1608	10	1824	22	Nalm_6
2920	ENSG00000203875.13	SNHG5	chr6	-	85677423	85677875	85677423	85677492	85677953	85678032	2920	15121512433	107,77,27	13331451546	18,35,20	532	149	7.90931e-11	2.49616e-08	0.798,0.846,0.818	0.954,0.921,0.884	-0.099	A3SS	1512	77	1333	20	Nalm_6
2972	ENSG00000099797.15	TECR	chr19	+	14563770	14563903	14563834	14563903	14563657	14563702	2972	529409124	16,19,2	525551325	5,6,2	213	149	1.17229e-05	0.00122734	0.959,0.938,0.977	0.987,0.985,0.991	-0.03	A3SS	409	16	525	5	Nalm_6
3054	ENSG00000006534.17	ALDH3B1	chr11	+	68019065	68019255	68019169	68019255	68018772	68018893	3054	1,8,2	13,7,6	0,0,1	9,6,14	253	149	6.83423e-05	0.00530922	0.043,0.402,0.164	0.0,0.0,0.04	0.19	A3SS	2	7	0	9	Nalm_6
3124	ENSG00000198931.11	APRT	chr16	-	88809468	88809840	88809468	88809706	88810069	88810148	3124	425,243,60	79,57,21	334343207	40,49,26	283	149	0.00174388	0.0697294	0.739,0.692,0.601	0.815,0.787,0.807	-0.126	A3SS	243	57	334	40	Nalm_6
3195	ENSG00000075711.21	DLG1	chr3	-	197065275	197065464	197065275	197065448	197065707	197065809	3195	47,63,21	66,83,49	15,9,8	195182205	165	149	0	0	0.391,0.407,0.279	0.065,0.043,0.034	0.312	A3SS	47	66	9	195	Nalm_6
3287	ENSG00000137338.6	PGBD1	chr6	+	28283755	28284209	28283775	28284209	28281571	28281918	3287	60,48,53	10,10,8	15,17,27	33,56,66	169	149	0	0	0.841,0.809,0.854	0.286,0.211,0.265	0.581	A3SS	53	10	17	56	Nalm_6
3324	ENSG00000196839.13	ADA	chr20	-	44622828	44623078	44622828	44622930	44624201	44624329	3324	614496336	85,44,38	7418251006	49,56,72	297	149	0.000306091	0.0179873	0.784,0.85,0.816	0.884,0.881,0.875	-0.063	A3SS	496	44	825	56	Nalm_6
3328	ENSG00000140365.16	COMMD4	chr15	+	75338575	75338685	75338645	75338685	75338354	75338420	3328	35,24,17	200,176,82	21,18,18	202264175	219	149	0.00203274	0.0790009	0.106,0.085,0.124	0.066,0.044,0.065	0.047	A3SS	24	176	18	202	Nalm_6
3334	ENSG00000140043.12	PTGR2	chr14	+	73876997	73880176	73880054	73880176	73874022	73874214	3334	151,179,98	2,10,0	177146169	1,0,0	3206	149	4.96227e-05	0.00408861	0.778,0.454,1.0	0.892,1.0,1.0	-0.22	A3SS	151	2	169	0	Nalm_6
3344	ENSG00000170476.16	MZB1	chr5	-	139388460	139388601	139388460	139388585	139389326	139389420	3344	145,108,44	6,4,4	23,54,33	33,38,32	165	149	0	0	0.956,0.961,0.909	0.386,0.562,0.482	0.465	A3SS	108	4	33	33	Nalm_6
3345	ENSG00000170476.16	MZB1	chr5	-	139388460	139388667	139388460	139388585	139389326	139389420	3345	193,150,68	6,4,4	226309253	33,38,32	231	149	7.25219e-08	1.42018e-05	0.954,0.96,0.916	0.815,0.84,0.836	0.113	A3SS	150	4	253	33	Nalm_6
3346	ENSG00000170476.16	MZB1	chr5	-	139388460	139388667	139388460	139388601	139389326	139389420	3346	136,108,50	88,66,26	203257223	0,2,3	215	149	0	0	0.517,0.531,0.571	1.0,0.989,0.981	-0.45	A3SS	108	66	223	2	Nalm_6
3347	ENSG00000170476.16	MZB1	chr5	-	139388460	139388667	139388460	139388585	139389679	139389913	3347	195,150,70	104,83,21	255334247	409489252	231	149	2.96675e-09	7.35901e-07	0.547,0.538,0.683	0.287,0.306,0.387	0.263	A3SS	150	83	255	409	Nalm_6
3375	ENSG00000126351.13	THRA	chr17	+	40093019	40093867	40093136	40093867	40089205	40089333	3375	149,106,38	5,7,1	108,113,99	0,3,0	266	149	0.000930207	0.0427847	0.943,0.895,0.955	1.0,0.955,1.0	-0.054	A3SS	106	5	108	0	Nalm_6
3443	ENSG00000288663.1	ENSG00000288663	chr12	+	53295838	53296275	53296243	53296275	53295524	53295639	3443	1056837234	16,4,2	845960518	2,2,0	554	149	0.000226574	0.0142758	0.947,0.983,0.969	0.991,0.992,1.0	-0.028	A3SS	837	4	845	2	Nalm_6
3483	ENSG00000113282.14	CLINT1	chr5	-	157789362	157789567	157789362	157789513	157791702	157791995	3483	323210118	239154128	421311275	186189156	203	149	0.000773357	0.0372677	0.498,0.5,0.404	0.624,0.547,0.564	-0.111	A3SS	210	154	311	186	Nalm_6
3484	ENSG00000104341.17	LAPTM4B	chr8	+	97815303	97815401	97815327	97815401	97805352	97805464	3484	20,23,10	493430135	0,6,2	474624392	173	149	1.05844e-10	3.25326e-08	0.034,0.044,0.06	0.0,0.008,0.004	0.042	A3SS	20	430	2	474	Nalm_6
3516	ENSG00000123219.13	CENPK	chr5	-	65554796	65554946	65554796	65554898	65561462	65561564	3516	194283116	5,3,0	288200128	15,21,4	197	149	1.17691e-06	0.000168082	0.967,0.986,1.0	0.936,0.878,0.96	0.06	A3SS	194	3	200	15	Nalm_6
3611	ENSG00000145495.16	MARCHF6	chr5	+	10415472	10415669	10415487	10415669	10414432	10414502	3611	51,40,26	474492358	28,35,24	500511666	164	149	0.00167716	0.0682194	0.089,0.069,0.062	0.048,0.059,0.032	0.027	A3SS	40	474	28	511	Nalm_6
3624	ENSG00000159214.13	CCDC24	chr1	+	43993839	43993964	43993886	43993964	43992522	43992639	3624	1,3,1	1,1,0	0,0,4	2,3,0	196	149	0.000315907	0.0184415	0.432,0.695,1.0	0.0,0.0,1.0	0.376	A3SS	1	1	0	2	Nalm_6
3717	ENSG00000090621.15	PABPC4	chr1	-	39563613	39563922	39563613	39563741	39564422	39564542	3717	653536301	286192101	526593522	136141134	330	149	0.000148801	0.0101342	0.508,0.558,0.574	0.636,0.655,0.638	-0.096	A3SS	536	192	526	136	Nalm_6
3754	ENSG00000110955.9	ATP5F1B	chr12	-	56639105	56639307	56639105	56639196	56639979	56640192	3754	489234492369	61,28,25	349945595120	1,0,0	260	149	1.61961e-05	0.00161718	0.979,0.986,0.982	1.0,1.0,1.0	-0.018	A3SS	3449	28	4559	0	Nalm_6
3770	ENSG00000079134.13	THOC1	chr18	-	224083	224200	224083	224179	224923	224994	3770	53,69,38	94,161,59	34,17,30	202164133	170	149	3.32052e-11	1.10727e-08	0.331,0.273,0.361	0.129,0.083,0.165	0.196	A3SS	53	94	30	164	Nalm_6
3887	ENSG00000123636.19	BAZ2B	chr2	-	159448241	159448409	159448241	159448403	159478574	159478721	3887	6,17,1	0,0,0	8,2,8	2,3,1	155	149	0.000831861	0.0391754	1.0,1.0,1.0	0.794,0.391,0.885	0.31	A3SS	6	0	8	2	Nalm_6
3892	ENSG00000115355.18	CCDC88A	chr2	-	55287847	55291164	55287847	55288355	55291675	55291775	3892	9531663678	7,5,1	214512171150	4,0,0	2958	149	0.00115143	0.0505898	0.873,0.944,0.972	0.964,1.0,1.0	-0.058	A3SS	953	5	1217	0	Nalm_6
3898	ENSG00000146556.15	WASH2P	chr2	+	113595049	113595161	113595062	113595161	113588549	113588703	3898	1,0,2	1,5,1	1,2,4	0,1,1	162	149	6.07315e-05	0.00482801	0.479,0.0,0.648	1.0,0.648,0.786	-0.436	A3SS	1	1	2	1	Nalm_6
3906	ENSG00000197912.16	SPG7	chr16	+	89528631	89529579	89529476	89529579	89526328	89526468	3906	9,12,3	108,135,63	19,46,18	101,74,93	994	149	6.58058e-09	1.52527e-06	0.012,0.013,0.007	0.027,0.085,0.028	-0.036	A3SS	9	108	19	93	Nalm_6
3907	ENSG00000197912.16	SPG7	chr16	+	89529476	89530808	89530682	89530808	89526328	89526468	3907	258282122	1,4,2	331258298	9,12,10	1355	149	0.000473874	0.0254367	0.966,0.886,0.87	0.802,0.703,0.766	0.15	A3SS	258	2	298	10	Nalm_6
3918	ENSG00000197912.16	SPG7	chr16	+	89553738	89553960	89553793	89553960	89552978	89553135	3918	8,17,11	142,118,59	7,3,8	121111163	204	149	0.00162654	0.0670085	0.04,0.095,0.12	0.041,0.019,0.035	0.053	A3SS	11	118	7	121	Nalm_6
3930	ENSG00000224905.8	ENSG00000224905	chr21	+	14143508	14144468	14143756	14144468	14083949	14084144	3930	18,29,2	0,0,0	24,26,16	0,3,5	397	149	2.56443e-05	0.00235748	1.0,1.0,1.0	1.0,0.765,0.546	0.23	A3SS	18	0	24	3	Nalm_6
4005	ENSG00000163482.12	STK36	chr2	+	218696526	218696601	218696589	218696601	218694524	218694635	4005	6,5,2	9,11,3	18,6,16	3,4,6	212	149	0.000366231	0.0207533	0.319,0.242,0.319	0.808,0.513,0.652	-0.364	A3SS	5	9	16	4	Nalm_6
4106	ENSG00000128059.8	PPAT	chr4	-	56406494	56406701	56406494	56406618	56407649	56407716	4106	750651360	20,52,10	902700739	20,16,14	232	149	9.93836e-05	0.00720598	0.96,0.889,0.959	0.967,0.966,0.971	-0.032	A3SS	651	20	739	16	Nalm_6
4157	ENSG00000196998.19	WDR45	chrX	-	49075544	49075753	49075544	49075663	49075865	49075945	4157	117,84,46	16,4,2	94,87,69	1,3,2	239	149	0.000886406	0.0411989	0.82,0.929,0.935	0.983,0.948,0.956	-0.068	A3SS	84	4	87	2	Nalm_6
4220	ENSG00000125734.16	GPR108	chr19	-	6730986	6731111	6730986	6731054	6731198	6731282	4220	181,110,46	14,15,8	137205115	1,6,2	206	149	1.19621e-07	2.20326e-05	0.903,0.841,0.806	0.99,0.961,0.977	-0.126	A3SS	110	14	137	2	Nalm_6
4230	ENSG00000004487.18	KDM1A	chr1	+	23073273	23073403	23073291	23073403	23072123	23072197	4230	107,81,49	563530250	65,49,62	673664643	167	149	2.42644e-07	4.23543e-05	0.145,0.12,0.149	0.079,0.062,0.079	0.065	A3SS	81	530	62	664	Nalm_6
4304	ENSG00000158864.13	NDUFS2	chr1	+	161212350	161213475	161213379	161213475	161209482	161210710	4304	246236103	0,0,1	250224235	7,0,5	1178	149	8.35393e-05	0.00627601	1.0,1.0,0.929	0.819,1.0,0.856	0.085	A3SS	236	0	235	5	Nalm_6
4309	ENSG00000158864.13	NDUFS2	chr1	+	161212587	161213182	161213086	161213182	161212350	161212480	4309	21,21,3	0,0,0	15,12,8	0,1,4	648	149	0.0020315	0.0789959	1.0,1.0,1.0	1.0,0.734,0.315	0.317	A3SS	21	0	12	1	Nalm_6
4311	ENSG00000158864.13	NDUFS2	chr1	+	161212591	161213182	161213086	161213182	161212350	161212480	4311	21,25,5	0,0,0	15,14,10	0,1,4	644	149	0.00269587	0.097087	1.0,1.0,1.0	1.0,0.764,0.366	0.29	A3SS	21	0	14	1	Nalm_6
4322	ENSG00000214135.9	ENSG00000214135	chr3	-	197614026	197614842	197614026	197614622	197615563	197615685	4322	219250139	89,78,36	372228270	53,49,61	369	149	0.000833541	0.0392058	0.498,0.564,0.609	0.739,0.653,0.641	-0.121	A3SS	219	78	270	53	Nalm_6
4547	ENSG00000126456.16	IRF3	chr19	-	49660712	49660844	49660712	49660828	49662424	49662617	4547	15,14,3	3,4,0	10,14,4	0,1,0	165	149	0.000949874	0.0436027	0.819,0.76,1.0	1.0,0.927,1.0	-0.116	A3SS	14	3	10	0	Nalm_6
4636	ENSG00000163913.14	IFT122	chr3	+	129515310	129515599	129515399	129515599	129514388	129514554	4636	12,3,5	0,0,1	3,5,4	2,2,1	238	149	0.00089465	0.041473	1.0,1.0,0.758	0.484,0.61,0.715	0.316	A3SS	5	0	4	2	Nalm_6
4652	ENSG00000232956.10	SNHG15	chr7	-	44983821	44984426	44983821	44984046	44986020	44986097	4652	580392125	13,9,3	519456348	2,6,0	529	149	0.00018551	0.012143	0.926,0.925,0.921	0.987,0.955,1.0	-0.057	A3SS	392	9	456	2	Nalm_6
4702	ENSG00000162104.10	ADCY9	chr16	-	3992145	3992363	3992145	3992270	3993405	3993510	4702	101,67,41	2,4,4	125,48,100	0,0,0	242	149	0.00053867	0.028208	0.969,0.912,0.863	1.0,1.0,1.0	-0.085	A3SS	67	4	100	0	Nalm_6
4716	ENSG00000126883.18	NUP214	chr9	+	131144279	131144754	131144567	131144754	131140548	131140710	4716	1019983334	10,9,8	1405850611	0,1,7	437	149	0.000219836	0.0139633	0.972,0.974,0.934	1.0,0.997,0.967	-0.028	A3SS	983	9	850	1	Nalm_6
4764	ENSG00000166579.16	NDEL1	chr17	+	8443926	8444357	8444259	8444357	8436650	8436694	4764	77,104,65	1,0,0	78,77,88	4,3,2	482	149	0.000514148	0.0271653	0.96,1.0,1.0	0.858,0.888,0.932	0.094	A3SS	77	0	78	3	Nalm_6
4779	ENSG00000155506.19	LARP1	chr5	+	154802006	154803413	154803289	154803413	154799872	154800042	4779	695851352677	16,17,2	655452455174	5,4,4	1432	149	0.0016769	0.0682194	0.978,0.969,0.993	0.993,0.993,0.993	-0.013	A3SS	5135	16	5245	4	Nalm_6
4785	ENSG00000140521.17	POLG	chr15	-	89320765	89321260	89320765	89321012	89321735	89321853	4785	282223135	20,14,14	258364392	11,4,11	397	149	1.9255e-05	0.00186723	0.841,0.857,0.784	0.898,0.972,0.93	-0.106	A3SS	223	14	364	11	Nalm_6
4788	ENSG00000140521.17	POLG	chr15	-	89326911	89327079	89326911	89327063	89327166	89327349	4788	23,20,12	138120112	6,12,18	134224344	165	149	6.42941e-06	0.000729567	0.131,0.131,0.088	0.039,0.046,0.045	0.073	A3SS	20	120	12	224	Nalm_6
4790	ENSG00000160799.12	CCDC12	chr3	-	46976636	46976843	46976636	46976780	46979473	46979561	4790	9,6,2	0,1,0	8,5,6	4,5,0	212	149	8.98585e-05	0.00664483	1.0,0.808,1.0	0.584,0.413,1.0	0.27	A3SS	6	0	6	4	Nalm_6
4942	ENSG00000255154.9	HTD2	chr3	+	58315700	58315819	58315721	58315819	58310506	58310591	4942	2,0,1	0,1,0	0,0,1	2,1,0	170	149	0.00012312	0.00858364	1.0,0.0,1.0	0.0,0.0,1.0	0.333	A3SS	1	0	0	1	Nalm_6
4956	ENSG00000113812.14	ACTR8	chr3	-	53879938	53880109	53879938	53880072	53881978	53882152	4956	330304146	6,14,5	335318246	4,0,6	186	149	0.00199346	0.0777735	0.978,0.946,0.959	0.985,1.0,0.97	-0.024	A3SS	304	6	318	4	Nalm_6
5055	ENSG00000076201.16	PTPN23	chr3	+	47405914	47406046	47405944	47406046	47405748	47405798	5055	169122108	19,22,11	88105198	3,8,13	179	149	0.00241515	0.089862	0.881,0.822,0.891	0.961,0.916,0.927	-0.07	A3SS	122	19	105	8	Nalm_6
5061	ENSG00000178038.17	ALS2CL	chr3	-	46671487	46671768	46671487	46671584	46671883	46672033	5061	8,14,4	2,3,1	2,0,1	1,1,3	333	149	0.000439016	0.024003	0.642,0.676,0.642	0.472,0.0,0.13	0.453	A3SS	8	2	1	1	Nalm_6
5062	ENSG00000178038.17	ALS2CL	chr3	-	46675617	46675976	46675617	46675686	46676244	46676402	5062	9,14,6	1,10,3	3,2,7	0,0,0	439	149	2.12919e-09	5.37576e-07	0.753,0.322,0.404	1.0,1.0,1.0	-0.507	A3SS	9	3	3	0	Nalm_6
5124	ENSG00000041880.15	PARP3	chr3	+	51943348	51943538	51943353	51943538	51942936	51943046	5124	9,15,5	0,2,1	9,19,13	9,10,2	154	149	0.000439373	0.0240039	1.0,0.879,0.829	0.492,0.648,0.863	0.235	A3SS	9	1	13	9	Nalm_6
5193	ENSG00000168894.10	RNF181	chr2	+	85596952	85597178	85597103	85597178	85596518	85596649	5193	29,22,10	17,14,3	20,36,16	4,5,1	300	149	0.000577072	0.0297435	0.459,0.438,0.623	0.713,0.781,0.888	-0.287	A3SS	22	14	20	4	Nalm_6
5320	ENSG00000166441.13	RPL27A	chr11	+	8684685	8684892	8684822	8684892	8684005	8684081	5320	853836488	6,11,0	68012481012	20,30,8	286	149	0.00021856	0.0139197	0.987,0.975,1.0	0.947,0.956,0.985	0.025	A3SS	836	6	1012	20	Nalm_6
5323	ENSG00000058673.17	ZC3H11A	chr1	+	203802651	203803016	203802956	203803016	203801574	203801628	5323	8241262574	34,26,14	15031062982	126,102,77	454	149	2.05391e-14	1.00833e-11	0.888,0.941,0.931	0.797,0.774,0.807	0.127	A3SS	824	26	1062	102	Nalm_6
5341	ENSG00000183258.12	DDX41	chr5	-	177515185	177515339	177515185	177515258	177515928	177515989	5341	56,47,21	8,1,0	64,56,31	0,2,0	230	149	0.00221845	0.0842724	0.819,0.968,1.0	1.0,0.948,1.0	-0.054	A3SS	47	1	56	0	Nalm_6
5342	ENSG00000183258.12	DDX41	chr5	-	177515185	177515361	177515185	177515258	177515928	177515989	5342	64,56,26	8,1,0	75,64,44	0,2,0	252	149	0.00253894	0.0928544	0.825,0.971,1.0	1.0,0.95,1.0	-0.051	A3SS	56	1	64	0	Nalm_6
5383	ENSG00000102878.18	HSF4	chr16	+	67167460	67167599	67167474	67167599	67167119	67167222	5383	18,14,7	34,25,9	3,3,3	23,23,17	163	149	7.75626e-05	0.00588327	0.326,0.339,0.416	0.107,0.107,0.139	0.243	A3SS	14	25	3	23	Nalm_6
5421	ENSG00000168781.23	PPIP5K1	chr15	-	43584357	43584589	43584357	43584532	43584798	43584892	5421	4,4,5	4,2,5	6,2,7	3,76,101	206	149	0.00238713	0.0890736	0.42,0.591,0.42	0.591,0.019,0.048	0.258	A3SS	4	4	6	76	Nalm_6
5422	ENSG00000168781.23	PPIP5K1	chr15	-	43584357	43584621	43584357	43584532	43584798	43584892	5422	3,2,1	4,2,5	1,0,1	3,76,101	238	149	0.00113445	0.0499992	0.32,0.385,0.111	0.173,0.0,0.006	0.212	A3SS	2	4	1	76	Nalm_6
5444	ENSG00000001084.13	GCLC	chr6	-	53516108	53516240	53516108	53516222	53520777	53520960	5444	14,24,11	69,91,39	7,15,8	112,72,84	167	149	0.00268292	0.096818	0.153,0.19,0.201	0.053,0.157,0.078	0.085	A3SS	14	69	8	84	Nalm_6
5464	ENSG00000143845.15	ETNK2	chr1	-	204134514	204134694	204134514	204134588	204137103	204137249	5464	6,1,4	2,5,0	0,0,0	4,6,4	255	149	1.36283e-06	0.000191158	0.637,0.105,1.0	0.0,0.0,0.0	0.581	A3SS	4	2	0	4	Nalm_6
5544	ENSG00000116285.13	ERRFI1	chr1	-	8015307	8015400	8015307	8015384	8015494	8015692	5544	9,3,1	47,31,23	7,9,8	19,16,20	165	149	0.00100118	0.0451961	0.147,0.08,0.038	0.25,0.337,0.265	-0.196	A3SS	3	31	8	19	Nalm_6
5584	ENSG00000078814.18	MYH7B	chr20	+	35002158	35002437	35002176	35002437	35001947	35002085	5584	2,2,1	0,0,0	0,1,0	1,0,1	167	149	0.00168872	0.0685317	1.0,1.0,1.0	0.0,1.0,0.0	0.667	A3SS	2	0	0	1	Nalm_6
5695	ENSG00000115758.13	ODC1	chr2	-	10444473	10444647	10444473	10444547	10444930	10445049	5695	387929141364	25,50,11	399640552713	19,24,11	249	149	0.000628926	0.0317581	0.989,0.972,0.987	0.992,0.99,0.993	-0.009	A3SS	2914	25	3996	19	Nalm_6
5776	ENSG00000143398.20	PIP5K1A	chr1	+	151224244	151224279	151224247	151224279	151213516	151213547	5776	18,10,8	0,2,0	6,15,17	3,3,10	152	149	2.02032e-05	0.00193267	1.0,0.831,1.0	0.662,0.831,0.625	0.238	A3SS	10	0	15	3	Nalm_6
5802	ENSG00000196367.14	TRRAP	chr7	+	98993537	98993737	98993591	98993737	98992136	98992227	5802	501411292	41,42,23	391460498	69,55,70	203	149	0.000829645	0.0391006	0.9,0.878,0.903	0.806,0.86,0.839	0.059	A3SS	411	41	460	69	Nalm_6
5827	ENSG00000143498.18	TAF1A	chr1	-	222579758	222579890	222579758	222579872	222588442	222588565	5827	1,5,2	0,0,1	3,4,9	3,3,1	167	149	0.000451097	0.0244742	1.0,1.0,0.641	0.472,0.543,0.889	0.246	A3SS	2	0	4	3	Nalm_6
5843	ENSG00000075702.19	WDR62	chr19	+	36089184	36089306	36089224	36089306	36089037	36089105	5843	217157107	10,12,8	227232223	8,4,5	189	149	0.00257122	0.0937925	0.945,0.912,0.913	0.957,0.979,0.972	-0.046	A3SS	157	10	227	5	Nalm_6
5923	ENSG00000117682.17	DHDDS	chr1	+	26442707	26442873	26442730	26442873	26438167	26438284	5923	45,39,31	144,88,70	31,19,22	98107137	172	149	0.00168731	0.0685317	0.213,0.277,0.277	0.215,0.133,0.122	0.099	A3SS	39	88	22	107	Nalm_6
5929	ENSG00000003393.16	ALS2	chr2	-	201704121	201704240	201704121	201704218	201704453	201704603	5929	3,7,3	29,26,27	0,3,1	37,39,54	171	149	0.000595598	0.0304772	0.083,0.19,0.088	0.0,0.063,0.016	0.094	A3SS	3	27	1	39	Nalm_6
5971	ENSG00000205352.11	PRR13	chr12	+	53443390	53443773	53443486	53443773	53442694	53442733	5971	832568110	27,11,10	807792347	6,4,0	245	149	4.00971e-09	9.60889e-07	0.949,0.969,0.87	0.988,0.992,1.0	-0.064	A3SS	568	11	792	4	Nalm_6
5990	ENSG00000174197.18	MGA	chr15	+	41739905	41740203	41740052	41740203	41736180	41736698	5990	88,61,22	28,35,11	137108113	16,9,25	296	149	1.0271e-05	0.00110182	0.613,0.467,0.502	0.812,0.858,0.695	-0.261	A3SS	61	28	113	16	Nalm_6
6109	ENSG00000064115.11	TM7SF3	chr12	-	26999525	26999766	26999525	26999648	27014077	27014398	6109	94,72,40	1,0,1	87,88,83	2,5,4	267	149	0.00236946	0.0887687	0.981,1.0,0.957	0.96,0.908,0.921	0.05	A3SS	72	1	87	4	Nalm_6
6115	ENSG00000121940.17	CLCC1	chr1	-	108938165	108938308	108938165	108938216	108939635	108939782	6115	6,8,4	3,6,4	11,14,10	0,0,0	241	149	7.71414e-11	2.4536e-08	0.553,0.452,0.382	1.0,1.0,1.0	-0.538	A3SS	6	4	11	0	Nalm_6
6135	ENSG00000121957.15	GPSM2	chr1	+	108885274	108885578	108885506	108885578	108876980	108877228	6135	467592296	5,7,10	438457526	3,2,0	381	149	0.000293183	0.0174394	0.973,0.971,0.92	0.983,0.989,1.0	-0.036	A3SS	467	7	457	2	Nalm_6
6194	ENSG00000117543.22	DPH5	chr1	-	101001466	101001587	101001466	101001544	101013709	101013818	6194	78,68,35	11,10,10	227181180	10,11,12	192	149	0.000186029	0.0121612	0.846,0.841,0.731	0.946,0.927,0.921	-0.125	A3SS	68	10	181	11	Nalm_6
6210	ENSG00000171084.16	FAM86JP	chr3	+	125918692	125918926	125918863	125918926	125916717	125916817	6210	3,2,4	2,3,2	5,3,6	1,1,0	320	149	0.00027199	0.0164342	0.411,0.237,0.482	0.7,0.583,1.0	-0.384	A3SS	3	2	5	1	Nalm_6
6285	ENSG00000122008.15	POLK	chr5	+	75593877	75594049	75593965	75594049	75590343	75590440	6285	41,72,49	2,13,0	132,75,68	2,1,1	237	149	0.000241646	0.0149982	0.928,0.777,1.0	0.976,0.979,0.977	-0.076	A3SS	49	2	75	1	Nalm_6
6370	ENSG00000187607.16	ZNF286A	chr17	+	15715999	15720787	15716058	15720787	15708154	15708247	6370	85,76,55	53,42,24	97,95,123	28,28,41	208	149	0.00166286	0.0679048	0.535,0.565,0.621	0.713,0.708,0.682	-0.127	A3SS	76	42	97	28	Nalm_6
6383	ENSG00000142864.15	SERBP1	chr1	-	67424887	67424977	67424887	67424959	67425082	67425223	6383	230719751118	771685362	163014551418	151413201281	167	149	0	0	0.727,0.72,0.734	0.49,0.496,0.497	0.233	A3SS	1975	685	1455	1320	Nalm_6
6409	ENSG00000111913.20	RIPOR2	chr6	-	24839358	24840775	24839358	24839599	24842861	24843554	6409	95,146,63	2,5,0	185179196	0,0,0	1325	149	0.000461648	0.0248938	0.842,0.767,1.0	1.0,1.0,1.0	-0.13	A3SS	95	2	185	0	Nalm_6
6435	ENSG00000154309.9	DISP1	chr1	+	222836922	222837384	222837218	222837384	222835118	222835215	6435	33,29,17	4,2,0	46,42,26	0,0,0	445	149	0.0023366	0.0878637	0.734,0.829,1.0	1.0,1.0,1.0	-0.146	A3SS	29	2	42	0	Nalm_6
6437	ENSG00000154309.9	DISP1	chr1	+	222991854	222992110	222992012	222992110	222991519	222991647	6437	0,0,0	5,12,8	3,2,4	13,8,19	307	149	0.000728245	0.0354075	0.0,0.0,0.0	0.101,0.108,0.093	-0.101	A3SS	0	8	3	13	Nalm_6
6441	ENSG00000163584.18	RPL22L1	chr3	-	170868012	170868201	170868012	170868134	170868297	170868387	6441	46,53,10	593562167	55,61,41	73,144,53	216	149	0	0	0.051,0.061,0.04	0.342,0.226,0.348	-0.255	A3SS	46	562	55	73	Nalm_6
6442	ENSG00000163584.18	RPL22L1	chr3	-	170868297	170868390	170868297	170868387	170870158	170870195	6442	124,128,36	17,11,4	17,46,13	1,0,0	152	149	1.29431e-05	0.00133382	0.877,0.919,0.898	0.943,1.0,1.0	-0.083	A3SS	124	11	17	0	Nalm_6
6453	ENSG00000204351.12	SKIV2L	chr6	+	31968622	31968796	31968685	31968796	31968327	31968538	6453	53,49,19	24,37,25	21,16,10	66,82,79	212	149	1.09731e-10	3.35814e-08	0.608,0.482,0.348	0.183,0.121,0.082	0.351	A3SS	49	25	16	79	Nalm_6
6459	ENSG00000058056.10	USP13	chr3	+	179744999	179745217	179745042	179745217	179742196	179742350	6459	14,13,5	99149137	26,35,25	134149205	192	149	0.00043624	0.0239067	0.099,0.063,0.028	0.131,0.154,0.086	-0.06	A3SS	13	137	26	149	Nalm_6
6535	ENSG00000134744.14	TUT4	chr1	-	52436754	52436975	52436754	52436963	52438219	52438335	6535	115,104,36	60,102,27	106,81,41	207,138,87	161	149	1.74914e-07	3.14641e-05	0.639,0.485,0.552	0.322,0.352,0.304	0.233	A3SS	104	60	81	138	Nalm_6
6536	ENSG00000134744.14	TUT4	chr1	-	52436754	52436978	52436754	52436963	52438219	52438335	6536	123,138,51	60,102,27	186,111,88	207,138,87	164	149	3.3706e-05	0.00299349	0.651,0.551,0.632	0.449,0.422,0.479	0.161	A3SS	123	60	111	138	Nalm_6
6644	ENSG00000247774.8	PCED1B-AS1	chr12	-	47205897	47206169	47205897	47206069	47216164	47216264	6644	50,50,4	0,0,2	52,46,10	4,7,4	249	149	0.000664894	0.0329853	1.0,1.0,0.545	0.886,0.797,0.599	0.088	A3SS	50	0	46	4	Nalm_6
6706	ENSG00000123066.9	MED13L	chr12	-	115975170	115975349	115975170	115975313	115975514	115975738	6706	103,105,62	181160138	33,48,27	251245290	185	149	0	0	0.314,0.346,0.266	0.096,0.136,0.07	0.208	A3SS	103	160	33	251	Nalm_6
6718	ENSG00000004975.12	DVL2	chr17	-	7227654	7227783	7227654	7227711	7227976	7228044	6718	244178158	81,64,57	308341500	14,14,7	221	149	0	0	0.67,0.652,0.651	0.937,0.943,0.98	-0.296	A3SS	178	64	341	14	Nalm_6
6793	ENSG00000258479.6	LINC00640	chr14	+	51350194	51350372	51350292	51350372	51349668	51349743	6793	0,2,1	4,2,1	4,1,5	0,0,1	247	149	4.63102e-08	9.35386e-06	0.0,0.376,0.376	1.0,1.0,0.751	-0.666	A3SS	1	2	4	0	Nalm_6
6810	ENSG00000197530.13	MIB2	chr1	+	1629033	1629311	1629132	1629311	1628488	1628722	6810	6,5,1	41,19,12	5,13,20	17,33,25	248	149	0.00190407	0.075055	0.081,0.137,0.048	0.15,0.191,0.325	-0.133	A3SS	5	19	13	25	Nalm_6
6828	ENSG00000108509.21	CAMTA2	chr17	-	4982088	4982175	4982088	4982160	4982756	4982892	6828	32,43,10	41,47,28	13,10,31	72,59,88	164	149	0.000176807	0.0116271	0.415,0.454,0.245	0.141,0.133,0.242	0.199	A3SS	32	41	13	72	Nalm_6
6843	ENSG00000284770.2	TBCE	chr1	+	235419416	235419561	235419472	235419561	235414432	235414469	6843	8,17,14	2,1,4	9,16,16	0,1,0	205	149	0.000646312	0.0324045	0.744,0.925,0.718	1.0,0.921,1.0	-0.178	A3SS	14	2	16	0	Nalm_6
6847	ENSG00000076944.17	STXBP2	chr19	+	7640697	7640809	7640730	7640809	7639730	7639807	6847	5,5,2	189177113	12,13,11	137200203	182	149	0.00109112	0.0483911	0.021,0.023,0.014	0.067,0.051,0.042	-0.034	A3SS	5	177	12	200	Nalm_6
6860	ENSG00000028203.19	VEZT	chr12	+	95270038	95270188	95270050	95270188	95266356	95266632	6860	192,201,95	71,100,37	162146147	115,94,128	161	149	4.26649e-05	0.00365594	0.715,0.65,0.704	0.566,0.59,0.515	0.133	A3SS	192	71	147	115	Nalm_6
6892	ENSG00000127586.17	CHTF18	chr16	+	794039	794201	794053	794201	793143	793274	6892	16,17,5	108,111,80	8,13,12	131289345	163	149	6.93923e-05	0.00537897	0.119,0.123,0.054	0.053,0.039,0.031	0.058	A3SS	16	108	12	289	Nalm_6
7001	ENSG00000120949.15	TNFRSF8	chr1	+	12138228	12138436	12138231	12138436	12135587	12135613	7001	25,13,6	1,0,0	17,41,27	4,2,10	152	149	3.05909e-05	0.00274441	0.961,1.0,1.0	0.806,0.953,0.726	0.159	A3SS	13	0	27	4	Nalm_6
7013	ENSG00000138095.20	LRPPRC	chr2	-	43894544	43896708	43894544	43894629	43899218	43899334	7013	13031498689	8,13,3	15671100983	2,0,3	2228	149	2.19413e-05	0.00207092	0.916,0.885,0.939	0.981,1.0,0.956	-0.066	A3SS	1303	8	1100	2	Nalm_6
7026	ENSG00000168970.22	JMJD7-PLA2G4B	chr15	+	41834739	41835223	41834969	41835223	41828115	41828188	7026	56,41,36	4,6,0	59,47,52	0,0,0	379	149	1.43376e-05	0.00145768	0.846,0.729,1.0	1.0,1.0,1.0	-0.142	A3SS	41	4	52	0	Nalm_6
7079	ENSG00000197386.14	HTT	chr4	+	3142744	3142886	3142765	3142886	3136225	3136326	7079	15,14,5	4,4,0	26,15,13	2,0,0	170	149	0.000662824	0.032952	0.767,0.754,1.0	0.919,1.0,1.0	-0.133	A3SS	14	4	15	0	Nalm_6
7080	ENSG00000197386.14	HTT	chr4	+	3142744	3142886	3142765	3142886	3140509	3140656	7080	40,42,20	105,93,46	27,17,14	305192223	170	149	0	0	0.25,0.284,0.276	0.072,0.072,0.052	0.205	A3SS	40	93	17	223	Nalm_6
7081	ENSG00000197386.14	HTT	chr4	+	3207280	3207357	3207285	3207357	3206806	3206983	7081	59,67,45	2,1,1	144152163	11,2,17	154	149	0.00198662	0.0775922	0.966,0.985,0.978	0.927,0.987,0.903	0.037	A3SS	59	1	152	11	Nalm_6
7100	ENSG00000119725.21	ZNF410	chr14	+	73893775	73893932	73893796	73893932	73892026	73892208	7100	49,53,18	138117100	13,8,9	137191163	170	149	4.85501e-13	2.04297e-10	0.237,0.284,0.136	0.077,0.035,0.046	0.166	A3SS	49	117	9	163	Nalm_6
7116	ENSG00000146426.19	TIAM2	chr6	+	155256459	155257190	155256483	155257190	155254418	155254573	7116	4,9,3	0,0,1	5,4,3	4,4,6	173	149	3.15336e-07	5.33311e-05	1.0,1.0,0.721	0.518,0.463,0.301	0.48	A3SS	4	0	4	4	Nalm_6
7121	ENSG00000100243.22	CYB5R3	chr22	-	42631377	42631468	42631377	42631450	42636714	42636846	7121	24,13,2	398327156	6,11,7	369466513	167	149	0.000891298	0.0413991	0.051,0.034,0.011	0.014,0.021,0.012	0.016	A3SS	13	327	7	466	Nalm_6
7140	ENSG00000075151.24	EIF4G3	chr1	-	21176174	21176377	21176174	21176358	21176721	21176836	7140	12,2,1	58,38,32	3,0,1	66,68,49	168	149	0.000302597	0.0178414	0.155,0.045,0.027	0.039,0.0,0.018	0.057	A3SS	2	38	1	66	Nalm_6
7162	ENSG00000116198.14	CEP104	chr1	-	3837291	3837519	3837291	3837345	3838963	3839119	7162	292247197	22,12,18	391371358	14,9,14	323	149	0.00103	0.0463463	0.86,0.905,0.835	0.928,0.95,0.922	-0.067	A3SS	247	18	371	14	Nalm_6
7170	ENSG00000114770.17	ABCC5	chr3	-	183985303	183985455	183985303	183985378	183987769	183987917	7170	6,8,10	33,30,23	27,29,46	6,10,18	226	149	2.10942e-15	1.156e-12	0.107,0.15,0.223	0.748,0.657,0.628	-0.518	A3SS	8	30	29	10	Nalm_6
7208	ENSG00000071794.16	HLTF	chr3	-	149041489	149041680	149041489	149041668	149042165	149042290	7208	171229140	374393300	100,72,103	478324495	161	149	1.77747e-13	7.95293e-11	0.297,0.35,0.302	0.162,0.171,0.161	0.152	A3SS	171	374	100	478	Nalm_6
7223	ENSG00000177084.18	POLE	chr12	-	132676093	132676204	132676093	132676184	132676545	132676653	7223	264259155	6,21,6	260278311	0,2,8	169	149	1.17224e-05	0.00122734	0.975,0.916,0.958	1.0,0.992,0.972	-0.038	A3SS	259	6	278	2	Nalm_6
7241	ENSG00000228794.11	LINC01128	chr1	+	850177	850351	850180	850351	849483	849602	7241	2,5,1	0,0,1	3,0,4	3,2,3	152	149	3.15881e-05	0.00283028	1.0,1.0,0.495	0.495,0.0,0.567	0.478	A3SS	2	0	3	3	Nalm_6
7251	ENSG00000143851.16	PTPN7	chr1	-	202158117	202158320	202158117	202158301	202159280	202159454	7251	19,13,8	253,153,78	0,2,3	60,61,62	168	149	0.000648818	0.0324344	0.062,0.07,0.083	0.0,0.028,0.041	0.049	A3SS	13	153	2	61	Nalm_6
7312	ENSG00000243364.8	EFNA4	chr1	+	155068998	155069538	155069018	155069538	155067371	155067440	7312	3,3,1	5,4,1	1,0,1	5,4,3	169	149	0.00108465	0.0482556	0.346,0.398,0.469	0.15,0.0,0.227	0.279	A3SS	3	4	1	4	Nalm_6
7314	ENSG00000182986.15	ZNF320	chr19	-	52893778	52893927	52893778	52893856	52897509	52897650	7314	17,20,13	4,4,0	16,17,23	0,1,0	220	149	0.000256352	0.015745	0.742,0.772,1.0	1.0,0.92,1.0	-0.135	A3SS	17	4	17	0	Nalm_6
7360	ENSG00000156976.17	EIF4A2	chr3	+	186787478	186787584	186787494	186787584	186787126	186787264	7360	276224155	13851315839	237179167	160614801488	165	149	0.000239554	0.0148893	0.153,0.133,0.143	0.118,0.098,0.092	0.04	A3SS	224	1315	179	1488	Nalm_6
7375	ENSG00000067048.17	DDX3Y	chrY	+	12914883	12915227	12915066	12915227	12914563	12914649	7375	320482210	6,2,0	692344503	12,10,10	332	149	0.00214333	0.0823381	0.96,0.991,1.0	0.963,0.939,0.958	0.03	A3SS	320	2	503	10	Nalm_6
7439	ENSG00000064607.17	SUGP2	chr19	-	18990892	18993740	18990892	18991149	18994365	18994486	7439	310931151428	28,24,10	311030182736	12,15,8	2740	149	0.00104444	0.0467609	0.858,0.876,0.886	0.934,0.916,0.949	-0.06	A3SS	3109	24	3018	12	Nalm_6
7646	ENSG00000198198.17	SZT2	chr1	+	43403600	43403774	43403606	43403774	43403176	43403302	7646	79,53,37	5,9,3	51,83,83	0,2,2	155	149	9.47419e-05	0.00694061	0.938,0.85,0.922	1.0,0.976,0.976	-0.081	A3SS	53	5	83	2	Nalm_6
7650	ENSG00000008128.23	CDK11A	chr1	-	1712263	1712427	1712263	1712400	1716345	1716478	7650	11,14,7	76,83,37	9,5,2	152,107,87	176	149	5.29374e-05	0.00432643	0.109,0.125,0.138	0.048,0.038,0.019	0.089	A3SS	11	76	5	107	Nalm_6
7681	ENSG00000163006.12	CCDC138	chr2	+	108791554	108791802	108791711	108791802	108788851	108788966	7681	87,91,44	1,1,0	120,63,82	8,3,2	306	149	0.000429599	0.0235793	0.977,0.978,1.0	0.88,0.911,0.952	0.071	A3SS	87	1	82	3	Nalm_6
7684	ENSG00000163006.12	CCDC138	chr2	+	108791679	108791802	108791711	108791802	108788851	108788966	7684	51,61,26	1,1,0	84,44,56	8,3,2	181	149	0.000911333	0.0421107	0.977,0.98,1.0	0.896,0.924,0.958	0.06	A3SS	51	1	56	3	Nalm_6
7728	ENSG00000136051.15	WASHC4	chr12	+	105121088	105121204	105121100	105121204	105120554	105120597	7728	51,110,70	139,218,92	56,28,37	382217243	161	149	1.7315e-12	6.83838e-10	0.253,0.318,0.413	0.119,0.107,0.124	0.211	A3SS	70	139	37	243	Nalm_6
7747	ENSG00000153113.24	CAST	chr5	+	96726753	96726859	96726793	96726859	96722638	96722698	7747	1,3,0	2,4,1	2,2,1	2,0,0	189	149	0.000398266	0.0222218	0.283,0.372,0.0	0.441,1.0,1.0	-0.595	A3SS	1	2	2	0	Nalm_6
7769	ENSG00000132780.17	NASP	chr1	+	45604916	45605016	45604935	45605016	45591222	45591270	7769	16,20,10	24,37,8	11,6,2	46,66,34	168	149	8.65594e-07	0.000128286	0.372,0.324,0.526	0.175,0.075,0.05	0.307	A3SS	16	24	6	46	Nalm_6
7770	ENSG00000132780.17	NASP	chr1	+	45604916	45605016	45604935	45605016	45602254	45602365	7770	65,65,46	12221294799	13,8,5	250121251757	168	149	0	0	0.045,0.043,0.049	0.005,0.003,0.003	0.042	A3SS	65	1222	8	2125	Nalm_6
7773	ENSG00000119689.15	DLST	chr14	+	74889877	74889952	74889896	74889952	74889274	74889349	7773	106,109,80	89,90,59	17,11,6	189249267	168	149	0	0	0.514,0.518,0.546	0.074,0.038,0.02	0.482	A3SS	106	89	11	249	Nalm_6
7807	ENSG00000171960.12	PPIH	chr1	+	42675366	42676043	42675737	42676043	42667350	42667440	7807	49,43,38	4,5,0	69,79,77	0,0,1	520	149	3.31528e-05	0.00295177	0.778,0.711,1.0	1.0,1.0,0.957	-0.156	A3SS	43	4	77	0	Nalm_6
7862	ENSG00000055609.21	KMT2C	chr7	-	152156204	152156346	152156204	152156343	152158862	152159072	7862	14,24,5	0,1,1	19,18,17	4,6,0	152	149	0.00118195	0.0517058	1.0,0.959,0.831	0.823,0.746,1.0	0.074	A3SS	14	1	18	4	Nalm_6
7927	ENSG00000214114.9	MYCBP	chr1	-	38866879	38867009	38866879	38866999	38873017	38873090	7927	28,19,8	43,28,3	33,26,28	16,5,3	159	149	0.000674556	0.033301	0.379,0.389,0.714	0.659,0.83,0.897	-0.301	A3SS	19	28	28	5	Nalm_6
7933	ENSG00000126705.15	AHDC1	chr1	-	27553073	27553304	27553073	27553185	27558705	27558883	7933	63,54,45	61,93,32	55107116	38,62,47	268	149	0.00204995	0.0796211	0.365,0.244,0.439	0.446,0.49,0.578	-0.155	A3SS	54	61	107	47	Nalm_6
7950	ENSG00000204231.11	RXRB	chr6	-	33195362	33195466	33195362	33195454	33195569	33195702	7950	78,64,49	61,70,32	38,59,47	52,82,103	161	149	0.000893555	0.041473	0.542,0.458,0.586	0.403,0.4,0.297	0.162	A3SS	64	61	47	82	Nalm_6
7964	ENSG00000115966.18	ATF2	chr2	-	175074504	175074867	175074504	175074835	175074999	175075087	7964	1,4,1	3,4,3	5,5,0	1,0,1	181	149	0.00182315	0.0726118	0.215,0.452,0.215	0.805,1.0,0.0	-0.308	A3SS	1	3	5	1	Nalm_6
8005	ENSG00000085999.13	RAD54L	chr1	+	46260726	46261015	46260858	46261015	46259963	46260099	8005	250303250	1,2,2	308263363	4,10,7	281	149	0.00125308	0.0540482	0.993,0.988,0.985	0.976,0.933,0.965	0.031	A3SS	250	2	308	7	Nalm_6
8032	ENSG00000118308.16	IRAG2	chr12	+	25079655	25079763	25079701	25079763	25079397	25079462	8032	566697675	22,33,33	503514617	38,33,53	195	149	0.00169476	0.0686135	0.952,0.942,0.94	0.91,0.922,0.899	0.034	A3SS	675	33	514	38	Nalm_6
8065	ENSG00000145198.15	VWA5B2	chr3	+	184238559	184238873	184238562	184238873	184238302	184238474	8065	6,2,1	0,0,0	0,0,1	3,2,5	152	149	5.55112e-16	3.24323e-13	1.0,1.0,1.0	0.0,0.0,0.164	0.945	A3SS	2	0	0	3	Nalm_6
8078	ENSG00000130479.11	MAP1S	chr19	+	17725029	17725189	17725048	17725189	17724125	17724208	8078	8,22,6	244180102	2,2,6	188226278	168	149	1.01302e-06	0.000147052	0.028,0.098,0.05	0.009,0.008,0.019	0.047	A3SS	8	180	2	226	Nalm_6
8289	ENSG00000143575.15	HAX1	chr1	+	154273749	154273961	154273773	154273961	154273335	154273598	8289	37,31,24	551448344	14,20,16	478498423	173	149	0.000635885	0.0319952	0.055,0.056,0.057	0.025,0.033,0.032	0.026	A3SS	31	448	16	478	Nalm_6
8316	ENSG00000153827.14	TRIP12	chr2	-	229805729	229805883	229805729	229805802	229807704	229807864	8316	415314181	25,9,11	417338402	3,11,6	230	149	7.65564e-05	0.00583198	0.915,0.958,0.914	0.989,0.952,0.977	-0.044	A3SS	314	11	402	6	Nalm_6
8407	ENSG00000048707.15	VPS13D	chr1	+	12341779	12341885	12341782	12341885	12338230	12338305	8407	1,0,1	12,8,5	9,1,1	7,7,13	152	149	0.00156326	0.0650797	0.076,0.0,0.164	0.558,0.123,0.07	-0.17	A3SS	1	8	1	7	Nalm_6
8431	ENSG00000143442.22	POGZ	chr1	-	151411624	151411798	151411624	151411771	151412295	151412396	8431	24,21,9	472405307	6,15,9	398478544	176	149	0.00114267	0.0502989	0.041,0.042,0.024	0.013,0.026,0.014	0.018	A3SS	21	405	9	478	Nalm_6
8480	ENSG00000121892.15	PDS5A	chr4	-	39866860	39867015	39866860	39866997	39869393	39869462	8480	107,121,63	412415247	114,85,77	849642661	167	149	1.6292e-09	4.173e-07	0.188,0.206,0.185	0.107,0.106,0.094	0.091	A3SS	107	412	85	661	Nalm_6
8482	ENSG00000078487.18	ZCWPW1	chr7	-	100415974	100416097	100415974	100416094	100416304	100416456	8482	4,6,4	1,0,0	2,8,4	1,1,4	152	149	0.00095046	0.0436027	0.797,1.0,1.0	0.662,0.887,0.495	0.251	A3SS	4	0	4	1	Nalm_6
8510	ENSG00000171307.19	ZDHHC16	chr10	+	97455638	97455783	97455659	97455783	97454713	97454799	8510	96,62,33	65,48,26	21,20,18	111118104	170	149	0	0	0.564,0.531,0.527	0.142,0.129,0.132	0.406	A3SS	62	48	20	111	Nalm_6
8511	ENSG00000171307.19	ZDHHC16	chr10	+	97455638	97455783	97455713	97455783	97454713	97454799	8511	188,107,56	8,7,2	100,77,73	27,19,11	224	149	2.2764e-08	4.86186e-06	0.94,0.91,0.949	0.711,0.729,0.815	0.181	A3SS	107	7	77	19	Nalm_6
8517	ENSG00000028310.18	BRD9	chr5	-	869244	869404	869244	869394	870472	870575	8517	52,48,15	0,2,5	9,6,3	3,5,3	159	149	0.000200262	0.0128937	1.0,0.957,0.738	0.738,0.529,0.484	0.315	A3SS	48	2	6	3	Nalm_6
8540	ENSG00000143702.16	CEP170	chr1	-	243156220	243156455	243156220	243156347	243164283	243166116	8540	500499225	34,43,28	832561557	26,25,32	257	149	4.14963e-05	0.00356878	0.895,0.871,0.823	0.949,0.929,0.91	-0.066	A3SS	499	34	561	26	Nalm_6
8562	ENSG00000223960.8	CHROMR	chr2	+	178430655	178430889	178430677	178430889	178426365	178426505	8562	4,4,2	0,0,0	6,9,7	2,3,1	171	149	0.000662582	0.032952	1.0,1.0,1.0	0.723,0.723,0.859	0.232	A3SS	4	0	7	2	Nalm_6
8568	ENSG00000223960.8	CHROMR	chr2	+	178430655	178430889	178430694	178430889	178426365	178426661	8568	6,10,5	8,13,4	8,17,12	3,4,1	188	149	0.00018965	0.012334	0.373,0.379,0.498	0.679,0.771,0.905	-0.368	A3SS	6	8	12	3	Nalm_6
8578	ENSG00000223960.8	CHROMR	chr2	+	178431046	178432324	178432169	178432324	178430769	178430889	8578	681707382	6,11,0	783757769	2,1,0	1272	149	3.19339e-05	0.00285764	0.93,0.883,1.0	0.979,0.989,1.0	-0.052	A3SS	681	6	769	1	Nalm_6
8596	ENSG00000128694.12	OSGEPL1	chr2	-	189746659	189747331	189746659	189747168	189750549	189750656	8596	38,32,15	6,4,3	31,42,37	0,2,2	312	149	0.00141858	0.0602311	0.752,0.793,0.705	1.0,0.909,0.898	-0.186	A3SS	32	4	37	2	Nalm_6
8601	ENSG00000160766.15	GBAP1	chr1	-	155217239	155217846	155217239	155217373	155217963	155218049	8601	35,22,17	62,51,32	26,24,50	30,20,16	622	149	0.000355634	0.0203036	0.119,0.094,0.113	0.172,0.223,0.428	-0.166	A3SS	22	51	26	20	Nalm_6
8602	ENSG00000160766.15	GBAP1	chr1	-	155217518	155217738	155217518	155217593	155217963	155218049	8602	11,10,5	0,0,1	17,11,22	1,4,6	294	149	7.44182e-05	0.00569363	1.0,1.0,0.717	0.896,0.582,0.65	0.196	A3SS	10	0	17	4	Nalm_6
8610	ENSG00000157404.17	KIT	chr4	+	54703720	54703892	54703723	54703892	54699629	54699766	8610	3,4,1	34,40,31	16,10,16	62,45,98	152	149	0.001625	0.0670085	0.08,0.089,0.031	0.202,0.179,0.138	-0.106	A3SS	3	34	16	62	Nalm_6
8684	ENSG00000136699.20	SMPD4	chr2	-	130167457	130167663	130167457	130167590	130176553	130176637	8684	24,11,6	0,0,1	15,19,15	3,4,0	222	149	0.00163421	0.0671288	1.0,1.0,0.801	0.77,0.761,1.0	0.09	A3SS	11	0	15	3	Nalm_6
8756	ENSG00000159363.19	ATP13A2	chr1	-	17000399	17000534	17000399	17000507	17002033	17002103	8756	272154132	23,24,23	275322465	27,11,28	176	149	0.000380694	0.0214444	0.909,0.845,0.829	0.896,0.961,0.934	-0.069	A3SS	154	23	322	27	Nalm_6
8878	ENSG00000115282.21	TTC31	chr2	+	74492645	74492747	74492675	74492747	74492303	74492445	8878	178174121	25,8,17	163172204	3,2,5	179	149	9.51725e-09	2.14956e-06	0.856,0.948,0.856	0.978,0.986,0.971	-0.092	A3SS	174	17	172	3	Nalm_6
8886	ENSG00000112983.18	BRD8	chr5	-	138166517	138166727	138166517	138166610	138167933	138168078	8886	337256250	11,13,18	394266339	4,4,13	266	149	0.00106559	0.0474972	0.945,0.917,0.886	0.982,0.974,0.936	-0.048	A3SS	256	13	339	4	Nalm_6
8909	ENSG00000132781.20	MUTYH	chr1	-	45333412	45333603	45333412	45333594	45334390	45334511	8909	6,4,4	0,4,0	0,3,4	6,6,2	158	149	0.00113354	0.0499902	1.0,0.485,1.0	0.0,0.32,0.654	0.504	A3SS	4	0	3	6	Nalm_6
8919	ENSG00000092036.19	HAUS4	chr14	-	22947867	22948033	22947867	22948013	22950313	22950410	8919	24,27,29	119118149	20,25,25	154185327	169	149	0.000629972	0.0317702	0.151,0.168,0.146	0.103,0.106,0.063	0.064	A3SS	27	119	25	185	Nalm_6
8921	ENSG00000153048.11	CARHSP1	chr16	-	8860104	8860309	8860104	8860218	8868048	8868401	8921	13,9,5	0,0,0	12,24,16	0,4,6	240	149	1.09677e-05	0.00116594	1.0,1.0,1.0	1.0,0.788,0.623	0.196	A3SS	9	0	16	4	Nalm_6
8948	ENSG00000168883.20	USP39	chr2	+	85623625	85623782	85623645	85623782	85619219	85619289	8948	29,27,12	5,2,4	25,26,18	1,0,2	169	149	0.00251399	0.0922762	0.836,0.922,0.726	0.957,1.0,0.888	-0.12	A3SS	27	4	25	1	Nalm_6
8967	ENSG00000068654.17	POLR1A	chr2	-	86081600	86083168	86081600	86081706	86088565	86088669	8967	464368188	6,1,2	522388463	2,0,0	1611	149	0.00180926	0.0721398	0.877,0.971,0.897	0.96,1.0,1.0	-0.072	A3SS	368	2	463	0	Nalm_6
8969	ENSG00000119682.18	AREL1	chr14	-	74669946	74670142	74669946	74670126	74670761	74670871	8969	12,10,12	108,67,49	11,5,7	103128146	165	149	0.00169452	0.0686135	0.091,0.119,0.181	0.088,0.034,0.041	0.076	A3SS	12	67	7	128	Nalm_6
9005	ENSG00000214021.17	TTLL3	chr3	+	9818554	9818920	9818821	9818920	9817644	9817759	9005	54,66,16	0,0,2	67,64,54	1,7,5	416	149	0.000605609	0.0308895	1.0,1.0,0.741	0.96,0.766,0.795	0.073	A3SS	54	0	64	5	Nalm_6
9161	ENSG00000104408.11	EIF3E	chr8	-	108202982	108203144	108202982	108203117	108203400	108203503	9161	16,11,9	375312136	3,3,7	641603446	176	149	4.41079e-07	7.18471e-05	0.035,0.029,0.053	0.004,0.004,0.013	0.032	A3SS	11	312	3	603	Nalm_6
9256	ENSG00000234147.3	ENSG00000234147	chr6	-	140852818	140852924	140852818	140852912	140898187	140898290	9256	22,14,1	7,1,2	2,7,1	0,1,0	161	149	0.000911383	0.0421107	0.744,0.928,0.316	1.0,0.866,1.0	-0.293	A3SS	14	2	2	0	Nalm_6
9280	ENSG00000163161.14	ERCC3	chr2	-	127289336	127289519	127289336	127289501	127289688	127289824	9280	45,28,28	167144111	17,21,15	165202223	167	149	4.03612e-07	6.68218e-05	0.194,0.148,0.184	0.084,0.085,0.057	0.1	A3SS	28	144	17	202	Nalm_6
9303	ENSG00000169714.17	CNBP	chr3	-	129171445	129171538	129171445	129171508	129171633	129171771	9303	17501345811	124,147,65	189519171781	88111143	179	149	0.00272744	0.0979179	0.922,0.884,0.912	0.947,0.935,0.912	-0.025	A3SS	1345	124	1895	111	Nalm_6
9311	ENSG00000135049.16	AGTPBP1	chr9	-	85655142	85655320	85655142	85655200	85657434	85657643	9311	259273149	59,63,39	364251297	29,33,38	269	149	1.07094e-06	0.000154508	0.709,0.706,0.679	0.874,0.808,0.812	-0.133	A3SS	259	59	297	33	Nalm_6
9373	ENSG00000115652.15	UXS1	chr2	-	106164735	106164799	106164735	106164784	106166055	106166083	9373	411381214	216226120	212183143	558415310	164	149	0	0	0.634,0.605,0.618	0.257,0.286,0.295	0.34	A3SS	381	216	183	415	Nalm_6
9382	ENSG00000175061.19	SNHG29	chr17	+	16439580	16440253	16440184	16440253	16439326	16439414	9382	23762181855	486041631859	246522381533	304136742374	753	149	0.000111219	0.00791796	0.088,0.094,0.083	0.138,0.108,0.113	-0.031	A3SS	2181	4163	2238	3041	Nalm_6
9388	ENSG00000175061.19	SNHG29	chr17	+	16441356	16442018	16441367	16442018	16441073	16441130	9388	596469317	457242442462	315381237	332446193120	160	149	5.40601e-05	0.00439279	0.108,0.093,0.107	0.081,0.071,0.066	0.03	A3SS	469	4244	315	3324	Nalm_6
9455	ENSG00000123607.16	TTC21B	chr2	-	165890837	165894824	165890837	165890988	165898685	165898767	9455	206390113	60,83,72	576361405	79,70,97	3985	149	6.7538e-05	0.0052699	0.114,0.149,0.055	0.214,0.162,0.135	-0.064	A3SS	206	72	405	79	Nalm_6
9462	ENSG00000138382.15	METTL5	chr2	-	169812456	169812524	169812456	169812506	169815476	169815528	9462	22,19,3	94,108,18	5,12,1	177,142,18	167	149	3.81509e-06	0.000475545	0.173,0.136,0.129	0.025,0.07,0.047	0.099	A3SS	19	94	5	142	Nalm_6
9504	ENSG00000144591.20	GMPPA	chr2	+	219499955	219500015	219499960	219500015	219498864	219498938	9504	34,25,6	12,2,3	23,43,21	3,0,2	154	149	0.00169524	0.0686135	0.733,0.924,0.659	0.881,1.0,0.91	-0.158	A3SS	25	3	23	2	Nalm_6
9548	ENSG00000255717.8	SNHG1	chr11	-	62852810	62852993	62852810	62852839	62853074	62853115	9548	343437181	738666658	448401355	657608566	303	149	0.00141777	0.0602311	0.186,0.244,0.119	0.251,0.245,0.236	-0.061	A3SS	343	666	401	608	Nalm_6
9627	ENSG00000240344.9	PPIL3	chr2	-	200885261	200885367	200885261	200885343	200885697	200885772	9627	23,55,20	0,11,1	26,22,29	0,0,1	173	149	0.000166037	0.011063	1.0,0.812,0.945	1.0,1.0,0.962	-0.068	A3SS	23	1	26	0	Nalm_6
9644	ENSG00000131503.21	ANKHD1	chr5	+	140438460	140438617	140438493	140438617	140436103	140436257	9644	392367230	235215117	680674717	8,18,7	182	149	0	0	0.577,0.583,0.617	0.986,0.968,0.988	-0.388	A3SS	367	215	680	8	Nalm_6
9646	ENSG00000131503.21	ANKHD1	chr5	+	140438493	140438617	140438502	140438617	140436103	140436257	9646	252227129	83,59,44	15,35,27	106,129,89	158	149	0	0	0.741,0.784,0.734	0.118,0.204,0.222	0.572	A3SS	227	59	27	106	Nalm_6
9647	ENSG00000131503.21	ANKHD1	chr5	+	140486957	140487060	140487005	140487060	140485588	140485732	9647	467459262	21,20,23	453406465	31,45,61	197	149	0.000169981	0.0112305	0.944,0.946,0.896	0.917,0.872,0.852	0.048	A3SS	459	21	453	45	Nalm_6
9657	ENSG00000173559.15	NABP1	chr2	+	191683289	191683804	191683728	191683804	191682491	191682595	9657	86,133,70	8,2,0	147,73,83	0,0,1	588	149	0.000229756	0.0144174	0.731,0.944,1.0	1.0,1.0,0.955	-0.093	A3SS	86	2	83	0	Nalm_6
9742	ENSG00000142396.10	ERVK3-1	chr19	+	58312027	58312462	58312165	58312462	58306087	58306216	9742	58,66,38	317,185,66	122,109,85	228262128	287	149	0.00244966	0.0907633	0.087,0.156,0.23	0.217,0.178,0.256	-0.059	A3SS	58	185	109	228	Nalm_6
9743	ENSG00000142396.10	ERVK3-1	chr19	+	58312027	58312462	58312196	58312462	58306087	58306216	9743	155,142,70	2,0,0	196185143	4,8,4	318	149	0.000500375	0.0266504	0.973,1.0,1.0	0.958,0.916,0.944	0.052	A3SS	142	0	185	4	Nalm_6
9812	ENSG00000136044.12	APPL2	chr12	-	105207970	105208047	105207970	105208029	105208157	105208199	9812	11,21,16	20,17,20	4,10,5	38,42,54	167	149	8.9443e-08	1.70894e-05	0.329,0.524,0.416	0.086,0.175,0.076	0.311	A3SS	16	20	5	42	Nalm_6
9889	ENSG00000168958.20	MFF	chr2	+	227330594	227330846	227330625	227330846	227328677	227328789	9889	21,19,4	235211104	8,5,4	213271270	180	149	6.11651e-06	0.000704236	0.069,0.069,0.031	0.03,0.015,0.012	0.037	A3SS	19	211	5	270	Nalm_6
9939	ENSG00000132541.11	RIDA	chr8	-	98108645	98108768	98108645	98108751	98113637	98113825	9939	11,6,2	0,2,0	5,8,3	7,2,2	166	149	0.000159368	0.0106993	1.0,0.729,1.0	0.391,0.782,0.574	0.327	A3SS	6	0	5	2	Nalm_6
9945	ENSG00000168385.18	SEPTIN2	chr2	+	241335958	241336098	241335974	241336098	241335125	241335212	9945	78,67,46	501392224	29,35,30	823750704	165	149	0	0	0.123,0.134,0.156	0.031,0.04,0.037	0.102	A3SS	67	392	30	750	Nalm_6
10080	ENSG00000085382.12	HACE1	chr6	-	104777012	104777110	104777012	104777097	104777205	104777317	10080	50,79,43	0,0,2	56,53,75	7,6,3	162	149	6.74418e-05	0.00526821	1.0,1.0,0.952	0.88,0.89,0.958	0.075	A3SS	50	0	56	6	Nalm_6
10138	ENSG00000146350.14	TBC1D32	chr6	-	121317494	121317690	121317494	121317672	121321632	121321794	10138	11,35,14	21,60,15	10,7,9	64,53,50	167	149	6.94159e-07	0.000105533	0.318,0.342,0.454	0.122,0.105,0.138	0.25	A3SS	14	21	9	53	Nalm_6
10312	ENSG00000112531.17	QKI	chr6	+	163564666	163570145	163565945	163570145	163563419	163563719	10312	170302207	0,0,0	342226314	2,6,7	1428	149	1.39911e-06	0.000195086	1.0,1.0,1.0	0.947,0.797,0.824	0.144	A3SS	207	0	314	6	Nalm_6
10317	ENSG00000084754.12	HADHA	chr2	-	26214442	26214576	26214442	26214561	26215052	26215175	10317	7,18,13	496577439	1,4,2	553541685	164	149	0.000420194	0.0232072	0.013,0.028,0.026	0.002,0.007,0.003	0.018	A3SS	13	496	2	553	Nalm_6
10320	ENSG00000026297.17	RNASET2	chr6	-	166943018	166943809	166943018	166943089	166946681	166946739	10320	132,131,37	191,158,62	142139142	99173122	869	149	0.00217533	0.0831708	0.106,0.124,0.093	0.197,0.121,0.166	-0.054	A3SS	131	158	142	122	Nalm_6
10424	ENSG00000133997.12	MED6	chr14	-	70592879	70593009	70592879	70592988	70593295	70593378	10424	107,74,31	231,160,65	23,15,18	216263174	170	149	0	0	0.289,0.288,0.295	0.085,0.048,0.083	0.219	A3SS	74	160	18	216	Nalm_6
10436	ENSG00000164953.17	TMEM67	chr8	+	93780857	93780982	93780873	93780982	93780592	93780747	10436	0,3,0	22,46,20	3,7,4	33,28,51	165	149	0.00179119	0.0715405	0.0,0.056,0.0	0.076,0.184,0.066	-0.09	A3SS	0	22	4	33	Nalm_6
10450	ENSG00000245937.9	LINC01184	chr5	-	128081972	128082194	128081972	128082191	128082969	128083114	10450	0,6,1	1,0,0	0,0,0	2,2,4	152	149	1.36579e-06	0.000191195	0.0,1.0,1.0	0.0,0.0,0.0	0.667	A3SS	1	0	0	2	Nalm_6
10465	ENSG00000167522.17	ANKRD11	chr16	-	89291680	89291799	89291680	89291777	89305205	89305344	10465	66,100,48	10,14,8	19,10,38	9,19,25	171	149	3.5234e-06	0.000441637	0.852,0.862,0.839	0.648,0.314,0.57	0.34	A3SS	66	10	19	19	Nalm_6
10548	ENSG00000232732.11	ENSG00000232732	chr2	-	199879405	199879797	199879405	199879610	199909102	199909158	10548	7,10,4	4,4,0	17,2,1	0,0,1	336	149	0.00043486	0.0238495	0.437,0.526,1.0	1.0,1.0,0.307	-0.115	A3SS	7	4	2	0	Nalm_6
10579	ENSG00000286619.1	ENSG00000286619	chr1	+	205894167	205896074	205894466	205896074	205891155	205891309	10579	177283136	21,21,18	645441720	19,16,15	448	149	5.14263e-09	1.21184e-06	0.737,0.818,0.715	0.919,0.902,0.941	-0.164	A3SS	177	21	645	16	Nalm_6
10638	ENSG00000143353.12	LYPLAL1	chr1	+	219210514	219210647	219210531	219210647	219179146	219179246	10638	7,4,1	4,4,2	2,2,3	0,2,0	166	149	0.00160297	0.0663857	0.611,0.473,0.31	1.0,0.473,1.0	-0.36	A3SS	4	4	2	0	Nalm_6
10745	ENSG00000127980.16	PEX1	chr7	-	92501506	92502079	92501506	92501673	92503040	92503195	10745	147224148	9,19,4	254222290	3,12,2	555	149	0.00231502	0.0872377	0.814,0.76,0.909	0.958,0.832,0.975	-0.094	A3SS	148	9	254	3	Nalm_6
10816	ENSG00000105808.19	RASA4	chr7	-	102596011	102596129	102596011	102596107	102599859	102599954	10816	0,3,0	2,0,1	3,2,1	0,0,0	171	149	0.00198974	0.0776714	0.0,1.0,0.0	1.0,1.0,1.0	-0.667	A3SS	0	1	2	0	Nalm_6
10967	ENSG00000157800.18	SLC37A3	chr7	-	140352061	140352181	140352061	140352146	140355667	140355764	10967	0,1,0	12,7,2	2,6,1	13,7,14	184	149	0.000531969	0.0279191	0.0,0.104,0.0	0.111,0.41,0.055	-0.157	A3SS	0	7	2	13	Nalm_6
11007	ENSG00000040341.18	STAU2	chr8	-	73709031	73709177	73709031	73709162	73738283	73738349	11007	19,16,12	27,35,9	3,5,2	55,45,43	164	149	7.1307e-10	1.8951e-07	0.39,0.293,0.548	0.047,0.092,0.041	0.35	A3SS	16	27	3	45	Nalm_6
11033	ENSG00000115368.10	WDR75	chr2	+	189449244	189450968	189450902	189450968	189448800	189448834	11033	217326132	6,10,4	360295270	4,0,0	1807	149	3.3643e-06	0.000422444	0.749,0.729,0.731	0.881,1.0,1.0	-0.224	A3SS	217	6	295	0	Nalm_6
11071	ENSG00000166801.17	FAM111A	chr11	+	59148703	59148953	59148835	59148953	59145826	59145856	11071	146194112	201200137	237196266	126,127,96	281	149	1.38831e-08	3.03855e-06	0.278,0.34,0.302	0.499,0.45,0.595	-0.208	A3SS	146	200	237	126	Nalm_6
11072	ENSG00000166801.17	FAM111A	chr11	+	59148796	59148953	59148835	59148953	59145826	59145856	11072	147199122	201200137	273232272	126,127,96	188	149	4.26437e-13	1.81606e-10	0.367,0.441,0.414	0.632,0.591,0.692	-0.231	A3SS	147	200	272	126	Nalm_6
11085	ENSG00000153885.15	KCTD15	chr19	+	33798667	33798766	33798670	33798766	33798336	33798390	11085	1,2,5	1,1,0	0,5,1	4,3,3	152	149	0.000125552	0.00873597	0.495,0.662,1.0	0.0,0.62,0.246	0.43	A3SS	2	1	1	3	Nalm_6
11097	ENSG00000137070.19	IL11RA	chr9	+	34657283	34657335	34657302	34657335	34657034	34657149	11097	1,7,0	6,12,9	1,0,1	12,11,22	168	149	0.00201639	0.0785816	0.129,0.341,0.0	0.069,0.0,0.039	0.121	A3SS	1	9	1	12	Nalm_6
11156	ENSG00000130544.12	ZNF557	chr19	+	7075654	7075743	7075675	7075743	7074995	7075105	11156	151,102,64	21,10,9	83,93,124	15,43,42	170	149	8.51778e-05	0.00638428	0.863,0.899,0.862	0.829,0.655,0.721	0.14	A3SS	102	10	93	42	Nalm_6
11177	ENSG00000090554.13	FLT3LG	chr19	+	49476116	49476198	49476144	49476198	49475690	49475801	11177	4,6,1	20,11,8	0,0,2	12,32,16	177	149	7.92922e-05	0.00600159	0.144,0.315,0.095	0.0,0.0,0.095	0.153	A3SS	4	11	0	16	Nalm_6
11250	ENSG00000077782.22	FGFR1	chr8	-	38411142	38413804	38411142	38412595	38413917	38414023	11250	22471820961	2,1,1	210223612486	6,9,11	1358	149	0.000511994	0.0271257	0.992,0.995,0.991	0.975,0.966,0.961	0.025	A3SS	1820	1	2361	9	Nalm_6
11378	ENSG00000146067.16	FAM193B	chr5	-	177538904	177539147	177538904	177539042	177554248	177554563	11378	285248143	21,20,7	258277276	7,7,9	254	149	0.000351606	0.020143	0.888,0.879,0.923	0.956,0.959,0.947	-0.057	A3SS	248	20	276	7	Nalm_6
11384	ENSG00000114745.14	GORASP1	chr3	-	39100304	39100503	39100304	39100454	39100746	39100877	11384	108,78,51	7,18,10	149143153	4,13,6	198	149	0.000494476	0.0264221	0.921,0.765,0.793	0.966,0.892,0.95	-0.11	A3SS	78	10	149	6	Nalm_6
11385	ENSG00000114745.14	GORASP1	chr3	-	39100304	39100503	39100304	39100454	39100787	39101102	11385	46,28,19	9,8,9	58,57,63	3,3,9	198	149	0.000744124	0.0361051	0.794,0.725,0.614	0.936,0.935,0.84	-0.193	A3SS	28	9	58	3	Nalm_6
11440	ENSG00000132549.20	VPS13B	chr8	+	99431520	99431664	99431536	99431664	99391556	99391704	11440	11,15,5	105,118,80	4,1,6	110,84,118	165	149	0.000829546	0.0391006	0.086,0.103,0.053	0.032,0.011,0.044	0.052	A3SS	11	105	4	110	Nalm_6
11450	ENSG00000171469.11	ZNF561	chr19	-	9618090	9618179	9618090	9618166	9619431	9619582	11450	39,31,18	27,18,16	43,39,61	6,4,4	162	149	4.91807e-11	1.59485e-08	0.571,0.613,0.509	0.868,0.9,0.933	-0.336	A3SS	31	18	43	4	Nalm_6
11529	ENSG00000100330.16	MTMR3	chr22	+	29978424	29978531	29978441	29978531	29970975	29971062	11529	19,11,10	52,48,44	6,3,15	54,57,98	166	149	0.00164267	0.067398	0.247,0.171,0.169	0.091,0.045,0.121	0.11	A3SS	11	48	6	57	Nalm_6
11601	ENSG00000160948.14	VPS28	chr8	-	144424945	144425051	144424945	144425000	144425682	144425772	11601	253,166,85	7,7,5	159202158	12,25,12	200	149	0.000567301	0.0293378	0.964,0.946,0.927	0.908,0.858,0.907	0.055	A3SS	166	7	159	12	Nalm_6
11609	ENSG00000113761.12	ZNF346	chr5	+	177050702	177050936	177050750	177050936	177041777	177041870	11609	11,16,6	3,6,3	30,13,18	2,0,0	197	149	2.78481e-06	0.000356648	0.735,0.669,0.602	0.919,1.0,1.0	-0.304	A3SS	11	3	18	0	Nalm_6
11624	ENSG00000196150.14	ZNF250	chr8	-	144889932	144890074	144889932	144890059	144890307	144890403	11624	25,33,9	23,24,18	17,22,13	48,40,58	164	149	0.00190466	0.075055	0.497,0.555,0.312	0.243,0.333,0.169	0.206	A3SS	25	23	17	48	Nalm_6
11670	ENSG00000153391.16	INO80C	chr18	-	35487385	35487823	35487385	35487439	35489331	35489385	11670	21,45,13	8,5,2	12,15,17	0,0,0	533	149	1.26767e-08	2.80929e-06	0.423,0.716,0.645	1.0,1.0,1.0	-0.405	A3SS	21	5	15	0	Nalm_6
11691	ENSG00000163040.15	CCDC74A	chr2	+	131530578	131530827	131530776	131530827	131529646	131529691	11691	6,15,3	0,2,0	10,5,18	2,3,7	347	149	0.000218862	0.0139264	1.0,0.763,1.0	0.682,0.417,0.525	0.38	A3SS	6	0	10	3	Nalm_6
11733	ENSG00000213930.12	GALT	chr9	+	34647474	34647567	34647540	34647567	34647088	34647258	11733	37,15,11	2,2,0	27,32,32	5,8,6	215	149	0.00238768	0.0890736	0.928,0.839,1.0	0.789,0.735,0.787	0.152	A3SS	15	2	32	6	Nalm_6
11734	ENSG00000213930.12	GALT	chr9	+	34647491	34647567	34647540	34647567	34647088	34647258	11734	97,69,33	2,2,0	78,101,79	5,8,6	198	149	0.000977594	0.0444723	0.973,0.963,1.0	0.922,0.905,0.908	0.067	A3SS	69	2	79	6	Nalm_6
11736	ENSG00000213930.12	GALT	chr9	+	34647491	34647961	34647831	34647961	34647088	34647258	11736	175,154,60	9,4,2	137165146	3,0,0	489	149	9.90801e-05	0.00719873	0.856,0.921,0.901	0.933,1.0,1.0	-0.085	A3SS	154	4	146	0	Nalm_6
11740	ENSG00000213930.12	GALT	chr9	+	34647656	34647961	34647831	34647961	34647088	34647258	11740	60,57,22	9,4,2	52,43,45	3,0,0	324	149	0.000144946	0.00989076	0.754,0.868,0.835	0.889,1.0,1.0	-0.144	A3SS	57	4	45	0	Nalm_6
11783	ENSG00000125354.24	SEPTIN6	chrX	-	119625334	119625396	119625334	119625379	119629317	119629508	11783	9731022460	501559213	50,88,69	13251268891	166	149	0	0	0.635,0.621,0.66	0.033,0.059,0.065	0.586	A3SS	973	501	69	1268	Nalm_6
11788	ENSG00000119777.20	TMEM214	chr2	+	27037789	27037892	27037814	27037892	27037560	27037702	11788	15,10,6	96,59,40	13,12,12	9,7,2	174	149	6.42643e-11	2.0557e-08	0.118,0.127,0.114	0.553,0.595,0.837	-0.542	A3SS	10	59	12	7	Nalm_6
11789	ENSG00000119777.20	TMEM214	chr2	+	27038031	27038237	27038145	27038237	27037560	27037702	11789	28,16,7	114,87,53	19,19,19	197206213	263	149	0.000988316	0.0448226	0.122,0.094,0.07	0.052,0.05,0.048	0.045	A3SS	16	87	19	206	Nalm_6
11793	ENSG00000166987.15	MBD6	chr12	+	57525347	57526388	57526310	57526388	57524952	57525115	11793	25292228931	19,5,8	298120862006	5,3,6	1112	149	0.000611414	0.0311135	0.947,0.984,0.94	0.988,0.989,0.978	-0.028	A3SS	2228	8	2086	5	Nalm_6
11806	ENSG00000110074.12	FOXRED1	chr11	+	126273315	126273454	126273335	126273454	126272968	126273079	11806	27,25,16	98,71,36	6,6,4	104142149	169	149	1.66533e-15	9.34358e-13	0.195,0.237,0.282	0.048,0.036,0.023	0.202	A3SS	25	71	6	142	Nalm_6
11844	ENSG00000119718.11	EIF2B2	chr14	+	75005840	75005961	75005896	75005961	75004736	75004900	11844	54,46,17	2,2,4	33,29,33	0,0,0	205	149	0.00248191	0.0914311	0.952,0.944,0.755	1.0,1.0,1.0	-0.116	A3SS	46	2	33	0	Nalm_6
11853	ENSG00000115839.19	RAB3GAP1	chr2	+	135162382	135162651	135162554	135162651	135153648	135153876	11853	25,30,16	270272225	16,8,11	246250251	321	149	0.00165325	0.0677141	0.041,0.049,0.032	0.029,0.015,0.02	0.019	A3SS	25	270	11	250	Nalm_6
11876	ENSG00000187742.15	SECISBP2	chr9	+	89325426	89325676	89325547	89325676	89319651	89319797	11876	214206123	63,62,36	311241231	42,47,27	270	149	1.28534e-05	0.00132651	0.652,0.647,0.653	0.803,0.739,0.825	-0.138	A3SS	206	62	241	42	Nalm_6
11896	ENSG00000165233.18	CARD19	chr9	+	93110567	93112289	93112217	93112289	93107673	93107816	11896	142,104,64	4,2,0	135128139	0,0,0	1799	149	0.00183569	0.0729466	0.746,0.812,1.0	1.0,1.0,1.0	-0.147	A3SS	104	2	135	0	Nalm_6
11994	ENSG00000119402.18	FBXW2	chr9	-	120787768	120788278	120787768	120788186	120793148	120793257	11994	113,160,50	75,87,39	141190181	63,72,43	241	149	0.000762926	0.0368152	0.482,0.532,0.442	0.58,0.62,0.722	-0.155	A3SS	113	75	181	63	Nalm_6
12042	ENSG00000136463.9	TACO1	chr17	+	63606312	63607464	63607286	63607464	63604533	63604640	12042	294,256,94	1,1,0	234247201	7,6,5	1123	149	2.22325e-06	0.000293589	0.975,0.971,1.0	0.816,0.845,0.842	0.148	A3SS	256	1	234	6	Nalm_6
12089	ENSG00000165699.15	TSC1	chr9	-	132924814	132925007	132924814	132924906	132925586	132925739	12089	27,37,20	6,3,3	28,16,36	0,2,1	250	149	0.00161521	0.0667254	0.728,0.88,0.799	1.0,0.827,0.955	-0.125	A3SS	27	3	28	1	Nalm_6
12093	ENSG00000182504.11	CEP97	chr3	+	101728813	101728937	101728835	101728937	101727382	101727541	12093	5,2,5	37,50,47	14,11,16	59,61,64	171	149	0.00239664	0.0893609	0.105,0.034,0.085	0.171,0.136,0.179	-0.087	A3SS	5	47	14	61	Nalm_6
12180	ENSG00000181090.21	EHMT1	chr9	+	137743370	137743528	137743391	137743528	137728348	137728529	12180	108,93,83	99,78,67	86,74,122	137140151	170	149	9.09332e-05	0.00670327	0.489,0.511,0.521	0.355,0.317,0.415	0.145	A3SS	93	78	86	140	Nalm_6
12258	ENSG00000177189.14	RPS6KA3	chrX	-	20172745	20172871	20172745	20172868	20175163	20175288	12258	168172138	23,15,13	181131191	44,21,42	152	149	0.000324161	0.0188045	0.877,0.918,0.912	0.801,0.859,0.817	0.077	A3SS	168	15	181	42	Nalm_6
12361	ENSG00000223855.3	HRAT92	chr7	+	524364	525232	524853	525232	524079	524280	12361	6,15,5	0,6,1	2,13,18	0,0,0	638	149	4.6257e-05	0.00387911	1.0,0.369,0.539	1.0,1.0,1.0	-0.364	A3SS	6	1	13	0	Nalm_6
12416	ENSG00000179818.16	PCBP1-AS1	chr2	-	70048777	70050252	70048777	70048957	70051202	70051305	12416	404435260	8,7,8	819709719	5,5,0	1444	149	1.53825e-05	0.00154687	0.839,0.865,0.77	0.944,0.936,1.0	-0.135	A3SS	404	8	719	5	Nalm_6
12487	ENSG00000095637.23	SORBS1	chr10	-	95321962	95322153	95321962	95322021	95322745	95322805	12487	12,14,7	8,19,5	15,66,40	39190106	281	149	0.00130477	0.0559365	0.443,0.281,0.426	0.169,0.156,0.167	0.219	A3SS	12	8	40	106	Nalm_6
12489	ENSG00000095637.23	SORBS1	chr10	-	95321962	95322153	95321962	95322021	95339132	95339327	12489	12,12,7	142124103	15,64,37	96,72,81	281	149	3.56614e-09	8.63372e-07	0.043,0.049,0.035	0.077,0.32,0.195	-0.155	A3SS	12	124	37	81	Nalm_6
12589	ENSG00000023041.12	ZDHHC6	chr10	-	112442191	112442351	112442191	112442259	112443514	112443606	12589	406299200	11,34,10	348312401	8,11,12	241	149	0.00261241	0.0949031	0.958,0.845,0.925	0.964,0.946,0.954	-0.045	A3SS	299	11	348	11	Nalm_6
12593	ENSG00000148737.17	TCF7L2	chr10	+	113150982	113151123	113150997	113151123	113146010	113146097	12593	86,86,24	88,70,27	83,67,36	153136108	164	149	8.95168e-07	0.00013184	0.47,0.527,0.447	0.33,0.309,0.232	0.191	A3SS	86	70	67	136	Nalm_6
12624	ENSG00000213185.7	FAM24B	chr10	-	122850423	122850550	122850423	122850520	122855644	122855786	12624	7,6,4	0,1,0	9,8,13	2,1,4	179	149	0.000842663	0.0394773	1.0,0.833,1.0	0.789,0.869,0.73	0.148	A3SS	6	0	9	2	Nalm_6
12633	ENSG00000059728.11	MXD1	chr2	+	69937018	69937394	69937234	69937394	69935350	69935465	12633	3,0,2	23,35,8	11,4,17	23,23,28	365	149	1.23342e-05	0.00127666	0.051,0.0,0.093	0.163,0.066,0.199	-0.095	A3SS	2	23	11	23	Nalm_6
12667	ENSG00000130640.15	TUBGCP2	chr10	-	133299984	133300113	133299984	133300100	133302791	133302980	12667	285242147	10,13,8	287296282	4,5,6	162	149	0.00141279	0.0600939	0.963,0.945,0.944	0.985,0.982,0.977	-0.031	A3SS	242	10	287	5	Nalm_6
12709	ENSG00000205531.13	NAP1L4	chr11	-	2972101	2972279	2972101	2972243	2976023	2976123	12709	178,162,87	732772344	91,88,67	857881682	185	149	2.26441e-12	8.84421e-10	0.164,0.145,0.169	0.079,0.074,0.073	0.084	A3SS	162	732	88	857	Nalm_6
12903	ENSG00000149182.15	ARFGAP2	chr11	-	47173758	47173915	47173758	47173840	47175014	47175098	12903	40,50,41	135,86,73	26,30,28	91136134	224	149	0.000540862	0.02826	0.165,0.279,0.272	0.16,0.128,0.122	0.102	A3SS	41	86	28	134	Nalm_6
12904	ENSG00000149182.15	ARFGAP2	chr11	-	47173758	47173915	47173758	47173882	47175014	47175098	12904	16,26,22	3,8,5	6,9,5	7,7,4	182	149	0.00244616	0.0907633	0.814,0.727,0.783	0.412,0.513,0.506	0.298	A3SS	22	5	6	7	Nalm_6
12930	ENSG00000172613.8	RAD9A	chr11	+	67393495	67393610	67393537	67393610	67392653	67392782	12930	133,116,67	2,0,0	118167153	6,5,4	191	149	0.00253165	0.092732	0.981,1.0,1.0	0.939,0.963,0.968	0.037	A3SS	116	0	153	5	Nalm_6
12931	ENSG00000172613.8	RAD9A	chr11	+	67393690	67393790	67393722	67393790	67393495	67393610	12931	120,117,72	35,37,16	147213199	22,16,14	181	149	4.43587e-08	8.98536e-06	0.738,0.722,0.787	0.846,0.916,0.921	-0.145	A3SS	117	35	199	16	Nalm_6
13011	ENSG00000168003.18	SLC3A2	chr11	+	62881880	62882066	62881892	62882066	62880895	62881447	13011	45,54,53	309373350	13,27,23	252535491	161	149	9.12004e-11	2.84023e-08	0.119,0.118,0.123	0.046,0.045,0.042	0.076	A3SS	53	350	23	491	Nalm_6
13019	ENSG00000198040.11	ZNF84	chr12	+	133047929	133048081	133047954	133048081	133041277	133041482	13019	13,8,0	113,156,42	5,1,0	180,93,104	174	149	0.000235288	0.0146793	0.09,0.042,0.0	0.023,0.009,0.0	0.033	A3SS	8	113	1	104	Nalm_6
13021	ENSG00000068120.15	COASY	chr17	+	42562295	42562487	42562355	42562487	42562150	42562219	13021	51,54,28	45,59,9	82,107,69	3,6,1	209	149	6.66134e-16	3.82859e-13	0.447,0.395,0.689	0.951,0.927,0.98	-0.442	A3SS	51	45	82	3	Nalm_6
13064	ENSG00000092529.25	CAPN3	chr15	+	42407866	42408324	42408210	42408324	42405925	42405943	13064	11,19,6	0,0,0	44,48,49	5,8,2	493	149	1.14238e-06	0.000163812	1.0,1.0,1.0	0.727,0.645,0.881	0.249	A3SS	11	0	48	5	Nalm_6
13116	ENSG00000172663.9	TMEM134	chr11	-	67467500	67467590	67467500	67467563	67468016	67468092	13116	11,4,8	1,3,2	8,11,14	1,0,0	176	149	0.00124577	0.0538147	0.903,0.53,0.772	0.871,1.0,1.0	-0.222	A3SS	8	2	11	0	Nalm_6
13156	ENSG00000132740.10	IGHMBP2	chr11	+	68933264	68933481	68933298	68933481	68930322	68930434	13156	0,0,3	4,2,1	4,2,8	0,0,2	183	149	1.01184e-06	0.000147052	0.0,0.0,0.71	1.0,1.0,0.765	-0.685	A3SS	0	2	4	0	Nalm_6
13235	ENSG00000100109.17	TFIP11	chr22	-	26511118	26511195	26511118	26511153	26512098	26512175	13235	11,20,7	5,2,0	13,18,33	0,0,1	191	149	0.000969868	0.0442347	0.632,0.886,1.0	1.0,1.0,0.963	-0.148	A3SS	11	2	18	0	Nalm_6
13236	ENSG00000100109.17	TFIP11	chr22	-	26511118	26511317	26511118	26511153	26512098	26512175	13236	28,35,15	5,2,0	34,24,40	0,0,1	313	149	0.00141433	0.0601229	0.727,0.893,1.0	1.0,1.0,0.95	-0.11	A3SS	28	2	34	0	Nalm_6
13297	ENSG00000116786.13	PLEKHM2	chr1	+	15731888	15732048	15731949	15732048	15731191	15731257	13297	176147115	16,9,8	157205226	4,6,8	210	149	0.00226561	0.0858333	0.886,0.921,0.911	0.965,0.96,0.952	-0.053	A3SS	147	9	205	6	Nalm_6
13324	ENSG00000186166.9	CENATAC	chr11	+	119015287	119015439	119015306	119015439	119014993	119015083	13324	17,12,3	102,106,32	6,2,2	173,153,79	168	149	5.06626e-07	8.03037e-05	0.129,0.091,0.077	0.03,0.011,0.022	0.078	A3SS	12	102	2	153	Nalm_6
13328	ENSG00000172269.20	DPAGT1	chr11	-	119097463	119098043	119097463	119097551	119098402	119098487	13328	422302170	10,3,7	462421340	1,3,0	641	149	6.22107e-06	0.000711638	0.907,0.959,0.85	0.991,0.97,1.0	-0.082	A3SS	302	7	421	1	Nalm_6
13336	ENSG00000172269.20	DPAGT1	chr11	-	119100629	119101138	119100629	119100843	119101494	119101878	13336	368312138	11,7,12	591429422	3,10,2	444	149	7.07995e-05	0.00545812	0.918,0.937,0.794	0.985,0.935,0.986	-0.086	A3SS	312	11	429	3	Nalm_6
13348	ENSG00000106610.16	STAG3L4	chr7	+	67308576	67309139	67308934	67309139	67305986	67306083	13348	126,153,87	31,29,23	122115122	51,44,63	507	149	0.000162438	0.0108539	0.544,0.608,0.526	0.413,0.434,0.363	0.156	A3SS	126	29	122	51	Nalm_6
13364	ENSG00000154144.13	TBRG1	chr11	+	124626812	124627050	124626903	124627050	124624930	124625001	13364	56,66,26	9,2,4	57,35,46	0,0,3	240	149	0.00030988	0.0181497	0.794,0.953,0.801	1.0,1.0,0.905	-0.119	A3SS	56	4	46	0	Nalm_6
13371	ENSG00000150433.10	TMEM218	chr11	-	125102131	125102351	125102131	125102317	125102636	125102809	13371	19,7,2	0,2,0	4,9,2	8,7,4	183	149	1.20754e-07	2.21729e-05	1.0,0.74,1.0	0.289,0.511,0.289	0.55	A3SS	7	0	4	7	Nalm_6
13374	ENSG00000150433.10	TMEM218	chr11	-	125102131	125102351	125102131	125102317	125102733	125102809	13374	14,12,5	9,8,3	4,9,6	15,24,15	183	149	6.73762e-05	0.00526821	0.559,0.55,0.576	0.178,0.234,0.246	0.342	A3SS	12	8	6	15	Nalm_6
13377	ENSG00000149547.15	EI24	chr11	+	125575250	125575408	125575262	125575408	125572457	125572569	13377	83,35,19	532404121	6,9,9	617554398	161	149	0	0	0.126,0.074,0.127	0.009,0.015,0.02	0.094	A3SS	35	404	9	554	Nalm_6
13424	ENSG00000171792.11	RHNO1	chr12	+	2885161	2885534	2885262	2885534	2877198	2877282	13424	12,13,7	12,12,1	20,8,4	0,1,1	250	149	8.73695e-06	0.000954636	0.373,0.392,0.807	1.0,0.827,0.704	-0.32	A3SS	12	12	8	1	Nalm_6
13462	ENSG00000111752.11	PHC1	chr12	+	8922632	8922788	8922656	8922788	8921600	8921750	13462	100,77,76	2,1,0	95,90,111	3,4,7	173	149	0.00270314	0.0972499	0.977,0.985,1.0	0.965,0.951,0.932	0.038	A3SS	77	1	95	4	Nalm_6
13472	ENSG00000246985.8	SOCS2-AS1	chr12	-	93545070	93545398	93545070	93545358	93565612	93565744	13472	140,91,53	6,2,1	28,19,18	18,31,23	189	149	0	0	0.948,0.973,0.977	0.551,0.326,0.382	0.546	A3SS	91	2	19	23	Nalm_6
13473	ENSG00000246985.8	SOCS2-AS1	chr12	-	93545070	93545398	93545070	93545358	93566743	93566970	13473	241,175,94	18,5,2	36,23,19	26,46,33	189	149	0	0	0.913,0.965,0.974	0.522,0.283,0.312	0.578	A3SS	175	5	23	33	Nalm_6
13504	ENSG00000064313.13	TAF2	chr8	-	119744287	119746366	119744287	119744393	119746704	119746934	13504	101,220,66	61,120,60	196,130,79	172120128	2122	149	0.000252668	0.0155729	0.104,0.114,0.072	0.074,0.071,0.042	0.034	A3SS	101	61	130	128	Nalm_6
13516	ENSG00000111731.13	C2CD5	chr12	-	22458483	22458585	22458483	22458555	22459491	22459542	13516	5,15,14	0,2,0	20,9,8	4,4,1	179	149	0.00067318	0.0332822	1.0,0.862,1.0	0.806,0.652,0.869	0.178	A3SS	14	0	9	4	Nalm_6
13540	ENSG00000110888.18	CAPRIN2	chr12	-	30714958	30715141	30714958	30715081	30716507	30716676	13540	9,11,6	0,0,0	15,3,8	1,1,5	209	149	7.33141e-05	0.00563355	1.0,1.0,1.0	0.914,0.681,0.533	0.291	A3SS	9	0	8	1	Nalm_6
13541	ENSG00000110888.18	CAPRIN2	chr12	-	30714958	30715144	30714958	30715081	30716507	30716676	13541	7,7,7	0,0,0	10,2,7	1,1,5	212	149	2.30034e-05	0.00214256	1.0,1.0,1.0	0.875,0.584,0.496	0.348	A3SS	7	0	7	1	Nalm_6
13548	ENSG00000139132.16	FGD4	chr12	+	32607937	32608095	32607956	32608095	32602160	32602317	13548	4,9,1	20,30,11	0,1,0	30,17,25	168	149	3.31392e-06	0.000417582	0.151,0.21,0.075	0.0,0.05,0.0	0.129	A3SS	4	20	0	25	Nalm_6
13579	ENSG00000061273.18	HDAC7	chr12	-	47791870	47792669	47791870	47792004	47793368	47793588	13579	119,163,61	331293197	162201235	191282342	814	149	4.65288e-07	7.50814e-05	0.062,0.092,0.054	0.134,0.115,0.112	-0.051	A3SS	119	293	201	282	Nalm_6
13632	ENSG00000161813.23	LARP4	chr12	+	50428916	50429090	50428934	50429090	50427761	50427909	13632	123,85,58	223183130	93,58,75	324300278	167	149	3.71756e-07	6.2425e-05	0.33,0.293,0.285	0.204,0.147,0.194	0.121	A3SS	85	183	75	300	Nalm_6
13635	ENSG00000050426.16	LETMD1	chr12	+	51053777	51053860	51053811	51053860	51049033	51049185	13635	33,55,36	34,53,49	52,48,49	30,26,19	183	149	0.000166291	0.0110695	0.441,0.458,0.374	0.585,0.601,0.677	-0.197	A3SS	36	49	49	26	Nalm_6
13661	ENSG00000232677.10	LINC00665	chr19	-	36324923	36325896	36324923	36325887	36330252	36330492	13661	14,10,6	16,3,2	7,12,9	3,0,0	158	149	0.0003994	0.0222469	0.452,0.759,0.739	0.688,1.0,1.0	-0.246	A3SS	10	3	9	0	Nalm_6
13662	ENSG00000232677.10	LINC00665	chr19	-	36324923	36327170	36324923	36325887	36330252	36330492	13662	682509155	16,3,2	676619565	3,0,0	1432	149	4.55755e-07	7.38971e-05	0.816,0.946,0.89	0.959,1.0,1.0	-0.102	A3SS	509	3	619	0	Nalm_6
13663	ENSG00000232677.10	LINC00665	chr19	-	36324923	36327225	36324923	36325887	36330252	36330492	13663	708535170	16,3,2	714661603	3,0,0	1487	149	4.24714e-07	6.99877e-05	0.816,0.947,0.895	0.96,1.0,1.0	-0.101	A3SS	535	3	661	0	Nalm_6
13664	ENSG00000232677.10	LINC00665	chr19	-	36324923	36327275	36324923	36325887	36330252	36330492	13664	690518160	16,3,2	691632576	3,0,0	1537	149	4.29881e-07	7.06745e-05	0.807,0.944,0.886	0.957,1.0,1.0	-0.107	A3SS	518	3	632	0	Nalm_6
13683	ENSG00000094914.14	AAAS	chr12	-	53315334	53315486	53315334	53315426	53315726	53315782	13683	36,28,26	295184162	24,19,32	312324289	209	149	0.00259863	0.0945485	0.08,0.098,0.103	0.052,0.04,0.073	0.039	A3SS	28	184	24	312	Nalm_6
13722	ENSG00000176209.12	SMIM19	chr8	+	42548374	42548780	42548655	42548780	42546468	42546606	13722	4,6,4	48,49,29	13,14,10	47,50,21	430	149	0.000857734	0.0400771	0.028,0.041,0.046	0.087,0.088,0.142	-0.067	A3SS	4	48	13	47	Nalm_6
13924	ENSG00000139436.22	GIT2	chr12	-	109947255	109948846	109947255	109947504	109951166	109951316	13924	398463295	109,97,50	352325411	135118136	1491	149	0.000192636	0.0124709	0.267,0.323,0.371	0.207,0.216,0.232	0.102	A3SS	398	97	352	135	Nalm_6
13936	ENSG00000089127.15	OAS1	chr12	+	112911035	112911235	112911050	112911235	112908535	112908824	13936	14,12,5	16,23,6	2,0,4	24,24,32	164	149	3.73793e-08	7.72658e-06	0.443,0.322,0.431	0.07,0.0,0.102	0.341	A3SS	12	16	2	24	Nalm_6
13976	ENSG00000089159.17	PXN	chr12	-	120215102	120215417	120215102	120215273	120215559	120215661	13976	45,24,32	2,0,2	21,35,70	3,9,9	293	149	0.000368482	0.0208563	0.92,1.0,0.891	0.781,0.664,0.798	0.189	A3SS	32	2	35	9	Nalm_6
14051	ENSG00000159069.14	FBXW5	chr9	-	136942768	136943003	136942768	136942943	136943348	136943506	14051	34,26,15	171,132,78	10,20,23	143226208	209	149	0.000212433	0.013603	0.124,0.123,0.121	0.047,0.059,0.073	0.063	A3SS	26	132	20	208	Nalm_6
14070	ENSG00000161265.15	U2AF1L4	chr19	-	35745124	35745212	35745124	35745187	35745347	35745418	14070	10,4,1	11,23,2	17,5,9	6,2,5	174	149	0.000257692	0.0158136	0.438,0.13,0.3	0.708,0.682,0.607	-0.376	A3SS	4	11	9	5	Nalm_6
14129	ENSG00000126768.12	TIMM17B	chrX	-	48895351	48895501	48895351	48895454	48896758	48896858	14129	34,19,11	1,0,0	19,25,23	6,4,6	196	149	5.66087e-07	8.8342e-05	0.963,1.0,1.0	0.707,0.826,0.745	0.228	A3SS	19	0	23	6	Nalm_6
14130	ENSG00000126768.12	TIMM17B	chrX	-	48895351	48895972	48895351	48895454	48896758	48896858	14130	57,53,21	1,0,0	71,62,40	6,4,6	667	149	7.90378e-07	0.000118129	0.927,1.0,1.0	0.726,0.776,0.598	0.276	A3SS	53	0	62	6	Nalm_6
14189	ENSG00000132305.22	IMMT	chr2	-	86171207	86171345	86171207	86171312	86173649	86173761	14189	559489309	223271179	382374377	355315278	182	149	5.25599e-06	0.000624483	0.672,0.596,0.586	0.468,0.493,0.526	0.122	A3SS	489	223	377	315	Nalm_6
14336	ENSG00000185684.16	EP400P1	chr12	+	132104377	132105304	132104566	132105304	132103996	132104170	14336	74,45,35	6,2,0	61,66,47	5,11,16	338	149	0.00139757	0.0595178	0.845,0.908,1.0	0.843,0.726,0.564	0.207	A3SS	45	2	61	11	Nalm_6
14397	ENSG00000115204.15	MPV17	chr2	-	27312993	27313109	27312993	27313074	27316158	27316186	14397	90,64,36	1,4,6	123,88,63	1,0,1	184	149	0.000921526	0.0424683	0.986,0.928,0.829	0.99,1.0,0.981	-0.076	A3SS	64	4	88	1	Nalm_6
14398	ENSG00000115204.15	MPV17	chr2	-	27312993	27313154	27312993	27313074	27316158	27316186	14398	130,110,50	1,4,6	160,117,97	1,0,1	229	149	0.00231783	0.0872971	0.988,0.947,0.844	0.99,1.0,0.984	-0.065	A3SS	110	4	117	1	Nalm_6
14401	ENSG00000115204.15	MPV17	chr2	-	27312993	27313109	27312993	27313074	27322447	27322522	14401	295,199,69	52,35,19	322268215	23,32,21	184	149	0.000111509	0.00792936	0.821,0.822,0.746	0.919,0.871,0.892	-0.098	A3SS	199	35	268	23	Nalm_6
14404	ENSG00000115204.15	MPV17	chr2	-	27317077	27317234	27317077	27317173	27322447	27322522	14404	36,40,14	4,4,2	43,15,24	0,0,0	210	149	4.94477e-05	0.00408371	0.865,0.876,0.832	1.0,1.0,1.0	-0.142	A3SS	36	4	24	0	Nalm_6
14449	ENSG00000258289.10	CHURC1	chr14	+	64926006	64926080	64926009	64926080	64923990	64924126	14449	35,20,10	292,245,96	50,41,30	299241153	152	149	0.00241926	0.0898722	0.105,0.074,0.093	0.141,0.143,0.161	-0.058	A3SS	20	245	41	241	Nalm_6
14539	ENSG00000176438.13	SYNE3	chr14	-	95436819	95436981	95436819	95436966	95439032	95439162	14539	470522449	271270200	384447636	363412595	164	149	2.30922e-09	5.80955e-07	0.612,0.637,0.671	0.49,0.496,0.493	0.147	A3SS	470	270	447	412	Nalm_6
14579	ENSG00000176728.10	TTTY14	chrY	-	19041369	19041586	19041369	19041552	19068723	19068798	14579	0,0,2	1,2,0	1,0,2	0,1,0	183	149	3.65086e-05	0.00319028	0.0,0.0,1.0	1.0,0.0,1.0	-0.333	A3SS	0	1	1	0	Nalm_6
14740	ENSG00000010404.18	IDS	chrX	-	149502074	149502134	149502074	149502119	149503311	149503489	14740	3,3,1	1,2,0	0,1,1	2,2,0	164	149	0.00133177	0.056956	0.732,0.577,1.0	0.0,0.312,1.0	0.332	A3SS	3	1	1	2	Nalm_6
14743	ENSG00000010404.18	IDS	chrX	-	149502074	149502177	149502074	149502134	149503311	149503489	14743	6,6,3	3,2,1	7,2,3	0,0,0	192	149	8.52523e-05	0.00638428	0.608,0.7,0.7	1.0,1.0,1.0	-0.331	A3SS	6	2	3	0	Nalm_6
14744	ENSG00000010404.18	IDS	chrX	-	149502074	149502223	149502074	149502134	149503311	149503489	14744	2,0,1	3,2,1	4,5,5	0,0,0	238	149	3.9322e-09	9.4552e-07	0.294,0.0,0.385	1.0,1.0,1.0	-0.774	A3SS	1	2	5	0	Nalm_6
14745	ENSG00000010404.18	IDS	chrX	-	149502074	149502223	149502074	149502177	149503311	149503489	14745	0,0,0	4,6,2	2,4,2	5,1,0	195	149	5.45587e-07	8.55205e-05	0.0,0.0,0.0	0.234,0.753,1.0	-0.662	A3SS	0	4	2	1	Nalm_6
14773	ENSG00000129675.16	ARHGEF6	chrX	-	136679534	136679672	136679534	136679660	136680730	136680876	14773	2,1,0	245249228	12,7,15	216233292	161	149	8.34819e-07	0.000124508	0.007,0.004,0.0	0.049,0.027,0.045	-0.037	A3SS	1	245	12	233	Nalm_6
14778	ENSG00000102241.12	HTATSF1	chrX	+	136497629	136497870	136497675	136497870	136497233	136497439	14778	1,1,0	41,40,34	5,3,5	32,35,45	195	149	0.000317769	0.018535	0.018,0.019,0.0	0.107,0.061,0.078	-0.07	A3SS	1	40	5	35	Nalm_6
14861	ENSG00000125351.13	UPF3B	chrX	-	119837756	119838068	119837756	119838051	119838366	119838527	14861	7,8,2	77,140,73	0,2,0	280,221,96	166	149	2.90838e-05	0.00263258	0.075,0.049,0.024	0.0,0.008,0.0	0.047	A3SS	7	77	0	221	Nalm_6
14978	ENSG00000147100.11	SLC16A2	chrX	+	74524358	74524809	74524640	74524809	74521119	74521134	14978	10,7,4	0,0,0	18,21,25	2,0,5	431	149	0.000137811	0.00946781	1.0,1.0,1.0	0.757,1.0,0.634	0.203	A3SS	7	0	21	2	Nalm_6
15041	ENSG00000147065.17	MSN	chrX	+	65703585	65703691	65703605	65703691	65667653	65667853	15041	18,8,12	5,3,1	11,8,14	1,0,0	169	149	0.000114277	0.00808678	0.76,0.702,0.914	0.907,1.0,1.0	-0.177	A3SS	12	3	11	0	Nalm_6
15298	ENSG00000124486.14	USP9X	chrX	+	41187967	41188117	41187991	41188117	41186516	41186642	15298	24,29,15	222258180	9,11,13	257229309	173	149	4.60894e-05	0.00386965	0.085,0.088,0.067	0.029,0.04,0.035	0.045	A3SS	24	222	11	257	Nalm_6
15315	ENSG00000156313.15	RPGR	chrX	-	38323398	38323542	38323398	38323524	38327339	38327544	15315	11,4,1	44,33,13	1,0,1	33,32,37	167	149	1.04308e-05	0.00111726	0.182,0.098,0.064	0.026,0.0,0.024	0.098	A3SS	4	33	1	33	Nalm_6
15331	ENSG00000101868.13	POLA1	chrX	+	24703221	24703347	24703250	24703347	24699424	24699549	15331	5,10,6	257245134	2,0,3	410306212	178	149	0.00266402	0.0964314	0.016,0.033,0.036	0.004,0.0,0.012	0.023	A3SS	6	245	2	306	Nalm_6
15353	ENSG00000005889.16	ZFX	chrX	+	24152699	24152830	24152719	24152830	24151690	24151800	15353	7,4,3	49,48,30	2,1,2	62,52,60	169	149	0.00261983	0.095124	0.112,0.068,0.081	0.028,0.017,0.029	0.062	A3SS	4	48	2	60	Nalm_6
15374	ENSG00000286724.1	ENSG00000286724	chrX	+	19005574	19005696	19005598	19005696	18984424	18984653	15374	1,1,1	0,0,0	1,0,0	0,2,1	173	149	3.24556e-05	0.00290065	1.0,1.0,1.0	1.0,0.0,0.0	0.667	A3SS	1	0	0	1	Nalm_6
15390	ENSG00000102054.18	RBBP7	chrX	-	16839282	16839561	16839282	16839390	16845027	16845103	15390	0,3,0	2,0,1	2,2,4	2,0,0	320	149	0.000160178	0.0107283	0.0,1.0,0.0	0.318,1.0,1.0	-0.439	A3SS	0	1	2	0	Nalm_6
15431	ENSG00000046651.16	OFD1	chrX	+	13736167	13736545	13736477	13736545	13735263	13735346	15431	38,52,21	171,217,89	96,47,44	187152150	459	149	0.00214604	0.0823629	0.067,0.072,0.071	0.143,0.091,0.087	-0.037	A3SS	38	171	47	152	Nalm_6
15433	ENSG00000046651.16	OFD1	chrX	+	13736187	13736545	13736477	13736545	13735263	13735346	15433	36,50,21	171,217,89	97,47,45	187152150	439	149	0.000805784	0.0383855	0.067,0.073,0.074	0.15,0.095,0.092	-0.041	A3SS	36	171	47	152	Nalm_6
15656	ENSG00000226450.2	CYP2D8P	chr22	-	42151143	42151295	42151143	42151285	42151471	42151648	15656	0,1,1	2,3,0	2,0,6	0,2,0	159	149	0.000374357	0.0211211	0.0,0.238,1.0	1.0,0.0,1.0	-0.254	A3SS	1	2	2	0	Nalm_6
15750	ENSG00000100401.20	RANGAP1	chr22	-	41280932	41281212	41280932	41281082	41282786	41282823	15750	76,79,44	0,4,0	68,83,92	10,5,6	279	149	0.000219487	0.0139536	1.0,0.913,1.0	0.784,0.899,0.891	0.113	A3SS	76	0	83	6	Nalm_6
15801	ENSG00000100359.21	SGSM3	chr22	+	40404917	40405284	40405093	40405284	40404556	40404664	15801	5,2,0	3,1,1	0,0,0	3,4,6	325	149	0.000387782	0.021757	0.433,0.478,0.0	0.0,0.0,0.0	0.304	A3SS	2	1	0	4	Nalm_6
15842	ENSG00000100354.21	TNRC6B	chr22	+	40312872	40312997	40312901	40312997	40312504	40312651	15842	20,17,8	169,130,78	4,7,5	186150157	178	149	3.7313e-06	0.000466043	0.09,0.099,0.079	0.018,0.038,0.026	0.062	A3SS	17	130	5	157	Nalm_6
16107	ENSG00000100003.18	SEC14L2	chr22	+	30407507	30407603	30407523	30407603	30407094	30407154	16107	8,5,3	2,0,0	8,7,9	3,6,2	165	149	0.000581856	0.0299372	0.783,1.0,1.0	0.707,0.513,0.803	0.253	A3SS	5	0	8	3	Nalm_6
16176	ENSG00000130119.17	GNL3L	chrX	+	54550365	54550720	54550635	54550720	54548228	54548373	16176	24,22,11	2,0,0	13,3,9	7,1,3	419	149	9.29e-07	0.000135692	0.81,1.0,1.0	0.398,0.516,0.516	0.46	A3SS	22	0	9	3	Nalm_6
16200	ENSG00000258555.6	SPECC1L-ADORA2A	chr22	+	24330242	24330431	24330255	24330431	24328845	24328919	16200	22,17,9	305291167	8,4,3	406320321	162	149	9.45049e-08	1.78158e-05	0.062,0.051,0.047	0.018,0.011,0.009	0.041	A3SS	17	291	4	321	Nalm_6
16207	ENSG00000099958.15	DERL3	chr22	-	23834502	23834979	23834502	23834932	23837063	23837154	16207	11,9,2	9,7,1	1,5,2	8,16,13	196	149	8.19208e-05	0.00616753	0.482,0.494,0.603	0.087,0.192,0.105	0.398	A3SS	9	7	2	13	Nalm_6
16208	ENSG00000099958.15	DERL3	chr22	-	23834502	23836962	23834502	23834979	23837063	23837154	16208	154,102,55	11,9,2	161203223	1,5,2	2132	149	8.98492e-05	0.00664483	0.495,0.442,0.658	0.918,0.739,0.886	-0.316	A3SS	102	9	203	2	Nalm_6
16246	ENSG00000286129.1	ENSG00000286129	chr22	+	22306789	22306903	22306832	22306903	22303942	22304114	16246	134,157,53	43,60,22	326213114	49,57,30	192	149	0.00228123	0.0863328	0.707,0.67,0.652	0.838,0.744,0.747	-0.1	A3SS	134	43	213	49	Nalm_6
16259	ENSG00000286129.1	ENSG00000286129	chr22	+	22323676	22323931	22323702	22323931	22322662	22323030	16259	3,0,2	0,6,0	0,0,0	1,5,4	175	149	9.65918e-05	0.00704692	1.0,0.0,1.0	0.0,0.0,0.0	0.667	A3SS	2	0	0	4	Nalm_6
16279	ENSG00000183506.17	PI4KAP2	chr22	-	21486799	21486954	21486799	21486914	21487564	21487672	16279	21,20,20	2,2,4	20,26,26	0,0,0	189	149	0.00022189	0.0140583	0.892,0.887,0.798	1.0,1.0,1.0	-0.141	A3SS	20	2	26	0	Nalm_6
16280	ENSG00000183506.17	PI4KAP2	chr22	-	21486799	21486975	21486799	21486914	21487564	21487672	16280	27,25,24	2,2,4	23,33,45	0,0,0	210	149	0.000282776	0.0169555	0.905,0.899,0.81	1.0,1.0,1.0	-0.129	A3SS	25	2	33	0	Nalm_6
16338	ENSG00000099904.16	ZDHHC8	chr22	+	20141184	20141530	20141396	20141530	20140870	20141012	16338	55,18,4	4,4,0	29,15,15	0,0,0	361	149	5.95723e-05	0.00475865	0.85,0.65,1.0	1.0,1.0,1.0	-0.167	A3SS	18	4	15	0	Nalm_6
16362	ENSG00000093010.15	COMT	chr22	+	19961696	19962815	19962658	19962815	19961198	19961289	16362	489475360	48,27,15	353556507	2,2,0	1111	149	0	0	0.577,0.702,0.763	0.959,0.974,1.0	-0.297	A3SS	475	27	507	2	Nalm_6
16364	ENSG00000093010.15	COMT	chr22	+	19962232	19962815	19962658	19962815	19961198	19961289	16364	449419310	48,27,15	302504437	2,2,0	575	149	0	0	0.708,0.801,0.843	0.975,0.985,1.0	-0.203	A3SS	419	27	437	2	Nalm_6
16366	ENSG00000093010.15	COMT	chr22	+	19962526	19962815	19962658	19962815	19961198	19961289	16366	766698432	48,27,15	505814728	2,2,0	281	149	0	0	0.894,0.932,0.939	0.993,0.995,1.0	-0.074	A3SS	698	27	728	2	Nalm_6
16367	ENSG00000093010.15	COMT	chr22	+	19962557	19962815	19962658	19962815	19961198	19961289	16367	272268175	48,27,15	174309260	2,2,0	250	149	0	0	0.772,0.855,0.874	0.981,0.989,1.0	-0.156	A3SS	268	27	260	2	Nalm_6
16408	ENSG00000070413.20	DGCR2	chr22	-	19056985	19057186	19056985	19057162	19063201	19063278	16408	25,30,9	114,117,43	0,0,0	128151122	173	149	0	0	0.159,0.181,0.153	0.0,0.0,0.0	0.164	A3SS	25	114	0	128	Nalm_6
16488	ENSG00000160285.15	LSS	chr21	-	46196201	46196344	46196201	46196297	46205835	46205941	16488	3,2,1	0,0,1	4,2,3	2,1,3	196	149	0.00024434	0.0151165	1.0,1.0,0.432	0.603,0.603,0.432	0.265	A3SS	2	0	3	2	Nalm_6
16489	ENSG00000160285.15	LSS	chr21	-	46196201	46196368	46196201	46196297	46205835	46205941	16489	1,2,2	0,0,1	7,3,6	2,1,3	220	149	0.000622456	0.0314538	1.0,1.0,0.575	0.703,0.67,0.575	0.209	A3SS	2	0	6	2	Nalm_6
16690	ENSG00000159256.13	MORC3	chr21	+	36336805	36336972	36336873	36336972	36333645	36333718	16690	1,1,3	77,89,53	6,3,9	70,59,69	217	149	0.000801944	0.0382283	0.009,0.008,0.037	0.056,0.034,0.082	-0.039	A3SS	1	77	6	69	Nalm_6
16691	ENSG00000159256.13	MORC3	chr21	+	36336836	36336972	36336873	36336972	36333645	36333718	16691	1,1,3	77,89,53	6,5,7	70,59,69	186	149	0.000777615	0.0374039	0.01,0.009,0.043	0.064,0.064,0.075	-0.047	A3SS	1	77	6	69	Nalm_6
16700	ENSG00000142197.13	DOP1B	chr21	+	36288066	36288150	36288083	36288150	36281482	36281611	16700	2,5,4	0,1,0	1,5,4	4,4,0	166	149	0.000136706	0.00941937	1.0,0.818,1.0	0.183,0.529,1.0	0.369	A3SS	4	0	4	4	Nalm_6
16705	ENSG00000185917.14	SETD4	chr21	-	36043685	36043969	36043685	36043956	36045581	36046011	16705	7,3,8	15,19,7	2,0,1	28,29,36	162	149	5.81474e-07	9.02188e-05	0.3,0.127,0.512	0.062,0.0,0.025	0.284	A3SS	7	15	1	29	Nalm_6
16783	ENSG00000156299.14	TIAM1	chr21	-	31461223	31461319	31461223	31461316	31463982	31464035	16783	7,3,2	0,2,0	0,2,1	1,2,1	152	149	0.00234869	0.0882244	1.0,0.595,1.0	0.0,0.495,0.495	0.535	A3SS	3	0	1	1	Nalm_6
16857	ENSG00000171700.14	RGS19	chr20	-	64074143	64074622	64074143	64074583	64076524	64076646	16857	5,0,0	1,3,1	1,2,0	0,0,1	188	149	0.00041012	0.0227753	0.798,0.0,0.0	1.0,1.0,0.0	-0.401	A3SS	0	1	1	0	Nalm_6
16913	ENSG00000026036.22	RTEL1-TNFRSF6B	chr20	+	63689965	63690441	63690293	63690441	63689749	63689865	16913	5,7,3	4,0,1	1,8,7	0,0,0	477	149	0.000969799	0.0442347	0.281,1.0,0.484	1.0,1.0,1.0	-0.412	A3SS	5	1	7	0	Nalm_6
16914	ENSG00000026036.22	RTEL1-TNFRSF6B	chr20	+	63690143	63690441	63690293	63690441	63689749	63689865	16914	0,1,2	4,0,1	1,5,3	0,0,0	299	149	3.49826e-05	0.00309907	0.0,1.0,0.499	1.0,1.0,1.0	-0.5	A3SS	1	1	3	0	Nalm_6
16926	ENSG00000101199.13	ARFGAP1	chr20	+	63277877	63278203	63278116	63278203	63276479	63276651	16926	7,7,4	19,10,9	10,16,21	5,18,6	388	149	0.0018984	0.075055	0.124,0.212,0.146	0.434,0.254,0.573	-0.26	A3SS	7	10	16	6	Nalm_6
16988	ENSG00000215440.12	NPEPL1	chr20	+	58702892	58703368	58702922	58703368	58701015	58701158	16988	0,8,6	11,8,6	0,0,0	10,13,7	179	149	1.25717e-06	0.000178089	0.0,0.454,0.454	0.0,0.0,0.0	0.303	A3SS	6	8	0	10	Nalm_6
17112	ENSG00000080189.15	SLC35C2	chr20	-	46358690	46358766	46358690	46358763	46364370	46364458	17112	0,0,0	21,17,10	1,7,0	12,18,31	152	149	0.00129903	0.0557922	0.0,0.0,0.0	0.076,0.276,0.0	-0.117	A3SS	0	17	1	18	Nalm_6
17189	ENSG00000101057.16	MYBL2	chr20	+	43673707	43673899	43673805	43673899	43667113	43667303	17189	138,93,66	764404302	50,38,61	713808920	247	149	0	0	0.098,0.122,0.116	0.041,0.028,0.038	0.076	A3SS	93	404	50	808	Nalm_6
17195	ENSG00000101057.16	MYBL2	chr20	+	43692120	43692319	43692135	43692319	43686851	43687072	17195	19,7,4	26,14,6	15,16,13	0,1,3	164	149	1.30653e-10	3.91372e-08	0.399,0.312,0.377	1.0,0.936,0.797	-0.548	A3SS	7	14	15	1	Nalm_6
17333	ENSG00000125991.21	ERGIC3	chr20	+	35556596	35557066	35556972	35557066	35556206	35556271	17333	113,91,28	478362191	62,62,46	430521450	525	149	1.38163e-05	0.00140943	0.063,0.067,0.04	0.039,0.033,0.028	0.023	A3SS	91	362	62	450	Nalm_6
17334	ENSG00000125991.21	ERGIC3	chr20	+	35556596	35557066	35556990	35557066	35556206	35556271	17334	186,151,58	15,11,5	133139115	1,0,0	543	149	3.35113e-11	1.11223e-08	0.773,0.79,0.761	0.973,1.0,1.0	-0.216	A3SS	151	11	133	0	Nalm_6
17336	ENSG00000125991.21	ERGIC3	chr20	+	35556876	35557109	35556990	35557109	35556206	35556271	17336	164,141,53	15,11,5	125129103	1,0,0	263	149	2.73316e-10	7.72872e-08	0.861,0.879,0.857	0.986,1.0,1.0	-0.13	A3SS	141	11	125	0	Nalm_6
17338	ENSG00000125991.21	ERGIC3	chr20	+	35556954	35557109	35556990	35557109	35556206	35556271	17338	330,235,92	15,11,5	122125105	1,0,0	185	149	2.87532e-06	0.000367573	0.947,0.945,0.937	0.99,1.0,1.0	-0.054	A3SS	235	11	122	0	Nalm_6
17340	ENSG00000125991.21	ERGIC3	chr20	+	35556972	35557066	35556990	35557066	35556206	35556271	17340	574431225	15,11,5	508607524	1,0,0	167	149	7.58055e-05	0.00578332	0.972,0.972,0.976	0.998,1.0,1.0	-0.026	A3SS	431	11	524	0	Nalm_6
17369	ENSG00000198646.14	NCOA6	chr20	-	34758804	34758948	34758804	34758933	34768463	34768586	17369	49,33,26	256209100	35,26,26	292244273	164	149	0.00082455	0.0389917	0.148,0.125,0.191	0.098,0.088,0.08	0.066	A3SS	33	209	26	273	Nalm_6
17548	ENSG00000132664.12	POLR3F	chr20	+	18474703	18475104	18475074	18475104	18473390	18473458	17548	21,19,3	81,120,55	9,5,6	121,101,78	520	149	0.000885406	0.0411795	0.069,0.043,0.015	0.021,0.014,0.022	0.023	A3SS	19	81	6	101	Nalm_6
17553	ENSG00000089091.16	DZANK1	chr20	-	18452614	18452739	18452614	18452682	18453730	18454639	17553	2,1,0	5,5,2	7,5,10	3,2,5	206	149	1.86141e-05	0.00181254	0.224,0.126,0.0	0.628,0.644,0.591	-0.504	A3SS	1	5	7	3	Nalm_6
17554	ENSG00000089091.16	DZANK1	chr20	-	18452614	18452739	18452614	18452697	18453730	18454639	17554	1,1,0	2,1,2	7,5,10	2,0,1	191	149	1.76069e-06	0.000238906	0.281,0.438,0.0	0.732,1.0,0.886	-0.633	A3SS	1	2	7	1	Nalm_6
17559	ENSG00000089091.16	DZANK1	chr20	-	18465249	18465379	18465249	18465342	18466995	18467281	17559	4,11,3	3,3,1	13,3,5	0,0,0	186	149	1.51792e-05	0.0015286	0.516,0.746,0.706	1.0,1.0,1.0	-0.344	A3SS	4	3	5	0	Nalm_6
17560	ENSG00000089091.16	DZANK1	chr20	-	18465249	18465452	18465249	18465342	18466995	18467281	17560	6,10,4	3,3,1	11,3,2	0,0,0	259	149	4.43788e-06	0.00054185	0.535,0.657,0.697	1.0,1.0,1.0	-0.37	A3SS	6	3	3	0	Nalm_6
17597	ENSG00000149346.15	SLX4IP	chr20	+	10621271	10621414	10621313	10621414	10601730	10601819	17597	1,3,0	43,48,34	6,7,7	40,50,68	191	149	0.00053334	0.0279703	0.018,0.046,0.0	0.105,0.098,0.074	-0.071	A3SS	1	43	7	50	Nalm_6
17601	ENSG00000149346.15	SLX4IP	chr20	+	10622658	10628030	10627791	10628030	10601730	10601819	17601	11,6,7	2,2,0	17,22,31	0,0,0	5282	149	4.44588e-07	7.22523e-05	0.134,0.078,1.0	1.0,1.0,1.0	-0.596	A3SS	7	2	22	0	Nalm_6
17636	ENSG00000089195.15	TRMT6	chr20	-	5942427	5942811	5942427	5942698	5943558	5943683	17636	0,1,0	2,0,1	3,2,1	0,0,0	262	149	6.23488e-06	0.000712065	0.0,1.0,0.0	1.0,1.0,1.0	-0.667	A3SS	0	1	2	0	Nalm_6
17832	ENSG00000130726.12	TRIM28	chr19	+	58548839	58548910	58548864	58548910	58548739	58548776	17832	151,85,59	14,4,4	93,115,89	3,1,3	174	149	0.00198319	0.0775441	0.902,0.948,0.927	0.964,0.99,0.962	-0.046	A3SS	85	4	93	3	Nalm_6
17861	ENSG00000171574.18	ZNF584	chr19	+	58415792	58415940	58415881	58415940	58415523	58415646	17861	2,1,0	6,3,1	5,7,5	0,1,0	238	149	9.91889e-11	3.07546e-08	0.173,0.173,0.0	1.0,0.814,1.0	-0.823	A3SS	1	3	5	0	Nalm_6
17862	ENSG00000171574.18	ZNF584	chr19	+	58415818	58415940	58415881	58415940	58415523	58415646	17862	4,6,0	6,3,1	6,8,8	0,1,0	212	149	9.78091e-07	0.000142567	0.319,0.584,0.0	1.0,0.849,1.0	-0.649	A3SS	4	3	8	0	Nalm_6
17865	ENSG00000083845.9	RPS5	chr19	+	58392999	58393487	58393358	58393487	58388136	58388245	17865	16601159175	133,116,33	11031263370	42,53,24	508	149	2.61144e-06	0.000338739	0.785,0.746,0.609	0.885,0.875,0.819	-0.146	A3SS	1159	116	1103	42	Nalm_6
17882	ENSG00000223546.8	LINC00630	chrX	+	102827617	102830385	102829887	102830385	102827031	102827144	17882	9,29,16	5,2,0	10,6,4	0,0,0	2419	149	8.36818e-07	0.000124543	0.1,0.472,1.0	1.0,1.0,1.0	-0.476	A3SS	16	2	6	0	Nalm_6
17907	ENSG00000083814.13	ZNF671	chr19	-	57722311	57722438	57722311	57722422	57723213	57723340	17907	30,33,18	4,8,1	55,68,78	0,0,1	165	149	5.5112e-07	8.61966e-05	0.871,0.788,0.942	1.0,1.0,0.986	-0.128	A3SS	30	4	68	0	Nalm_6
18014	ENSG00000142539.9	ENSG00000142539	chr19	+	50416395	50416650	50416609	50416650	50415798	50415826	18014	259,178,90	6,5,1	184309250	0,0,3	363	149	0.00195322	0.0766689	0.947,0.936,0.974	1.0,1.0,0.972	-0.038	A3SS	178	5	250	0	Nalm_6
18051	ENSG00000039650.12	PNKP	chr19	-	49861816	49862281	49861816	49862134	49862370	49862463	18051	96,93,46	7,7,1	83,91,101	0,1,0	296	149	3.82083e-06	0.000475545	0.873,0.87,0.959	1.0,0.979,1.0	-0.092	A3SS	93	7	91	0	Nalm_6
18068	ENSG00000039650.12	PNKP	chr19	-	49865126	49865426	49865126	49865302	49866398	49867010	18068	103,78,43	5,13,6	115122125	1,3,1	273	149	4.66109e-07	7.50814e-05	0.918,0.766,0.796	0.984,0.957,0.986	-0.149	A3SS	78	6	122	1	Nalm_6
18069	ENSG00000039650.12	PNKP	chr19	-	49865126	49865453	49865126	49865302	49866398	49867010	18069	14,19,7	5,13,6	13,15,14	1,3,1	300	149	0.000441146	0.02404	0.582,0.421,0.367	0.866,0.713,0.874	-0.361	A3SS	14	6	14	1	Nalm_6
18070	ENSG00000039650.12	PNKP	chr19	-	49865126	49865475	49865126	49865302	49866398	49867010	18070	12,19,7	5,13,6	13,15,14	1,3,1	322	149	0.000266076	0.0161737	0.526,0.403,0.351	0.857,0.698,0.866	-0.38	A3SS	12	6	14	1	Nalm_6
18126	ENSG00000126461.15	SCAF1	chr19	+	49646493	49646558	49646504	49646558	49646107	49646202	18126	7,8,1	8,5,1	2,7,5	0,1,0	160	149	1.22933e-06	0.00017451	0.449,0.598,0.482	1.0,0.867,1.0	-0.446	A3SS	7	5	5	0	Nalm_6
18128	ENSG00000126461.15	SCAF1	chr19	+	49646493	49646558	49646548	49646558	49646107	49646202	18128	146,109,45	1,1,1	86165114	4,24,2	204	149	1.34108e-06	0.000188482	0.991,0.988,0.97	0.94,0.834,0.977	0.066	A3SS	109	1	114	4	Nalm_6
18132	ENSG00000126461.15	SCAF1	chr19	+	49646504	49646558	49646548	49646558	49646107	49646202	18132	147,106,45	1,1,1	84159109	4,24,2	193	149	1.06041e-06	0.000153301	0.991,0.988,0.972	0.942,0.836,0.977	0.065	A3SS	106	1	109	4	Nalm_6
18135	ENSG00000126461.15	SCAF1	chr19	+	49646525	49646558	49646548	49646558	49646107	49646202	18135	499374191	1,1,1	389504482	4,24,2	172	149	0.000980133	0.0445592	0.998,0.997,0.994	0.988,0.948,0.995	0.019	A3SS	374	1	482	4	Nalm_6
18151	ENSG00000273189.1	ENSG00000273189	chr19	+	49475896	49476198	49476144	49476198	49475673	49475801	18151	8,3,1	20,11,8	0,0,2	12,32,16	397	149	0.000150831	0.0102429	0.131,0.093,0.045	0.0,0.0,0.045	0.075	A3SS	3	11	0	16	Nalm_6
18280	ENSG00000125755.19	SYMPK	chr19	-	45827509	45827978	45827509	45827945	45828969	45829205	18280	3,1,5	2,1,4	7,6,14	0,0,3	182	149	0.00077777	0.0374039	0.551,0.45,0.506	1.0,1.0,0.793	-0.429	A3SS	3	2	7	0	Nalm_6
18281	ENSG00000125755.19	SYMPK	chr19	-	45827509	45827981	45827509	45827945	45828969	45829205	18281	2,1,5	2,1,4	7,6,9	0,0,3	185	149	0.000828589	0.0391006	0.446,0.446,0.502	1.0,1.0,0.707	-0.438	A3SS	2	2	7	0	Nalm_6
18287	ENSG00000125755.19	SYMPK	chr19	-	45827836	45828170	45827836	45827945	45828969	45829205	18287	1,1,5	2,1,4	6,7,9	0,0,3	374	149	0.000274266	0.0165153	0.166,0.285,0.332	1.0,1.0,0.544	-0.587	A3SS	1	2	7	0	Nalm_6
18326	ENSG00000125746.18	EML2	chr19	-	45619644	45619883	45619644	45619697	45621206	45621332	18326	5,1,2	0,0,0	4,0,3	3,5,2	335	149	6.55254e-13	2.69317e-10	1.0,1.0,1.0	0.372,0.0,0.4	0.743	A3SS	2	0	3	3	Nalm_6
18377	ENSG00000104859.15	CLASRP	chr19	+	45069985	45070104	45070021	45070104	45069201	45069248	18377	12,8,1	95,120,16	3,1,2	100,178,62	185	149	4.47596e-05	0.00378899	0.092,0.051,0.048	0.024,0.005,0.025	0.046	A3SS	8	95	2	100	Nalm_6
18416	ENSG00000124459.12	ZNF45	chr19	-	43934425	43934727	43934425	43934694	43934923	43935282	18416	2,0,1	51,50,31	3,5,11	36,48,61	182	149	5.4175e-05	0.00439707	0.031,0.0,0.026	0.064,0.079,0.129	-0.072	A3SS	1	50	5	48	Nalm_6
18602	ENSG00000105193.9	RPS16	chr19	-	39433222	39433545	39433222	39433418	39433664	39435708	18602	21,18,7	9,1,1	23,26,9	2,0,1	276	149	0.00278268	0.0995036	0.557,0.907,0.791	0.861,1.0,0.829	-0.145	A3SS	18	1	23	1	Nalm_6
18603	ENSG00000105193.9	RPS16	chr19	-	39433222	39433558	39433222	39433418	39433664	39435708	18603	21,18,6	9,1,1	27,29,13	2,0,1	289	149	0.00145597	0.0617078	0.546,0.903,0.756	0.874,1.0,0.87	-0.18	A3SS	18	1	27	1	Nalm_6
18608	ENSG00000090924.15	PLEKHG2	chr19	+	39414049	39414153	39414064	39414153	39413308	39413412	18608	20,16,8	126,107,97	3,9,5	61145151	164	149	0.00022348	0.0141073	0.126,0.12,0.07	0.043,0.053,0.029	0.064	A3SS	16	107	5	145	Nalm_6
18633	ENSG00000156504.17	PABIR2	chrX	-	134796107	134796355	134796107	134796256	134797120	134797232	18633	13,12,5	13,8,1	15,7,3	0,0,0	248	149	2.01381e-09	5.12102e-07	0.375,0.474,0.75	1.0,1.0,1.0	-0.467	A3SS	12	8	7	0	Nalm_6
18670	ENSG00000188766.13	SPRED3	chr19	+	38394426	38394763	38394642	38394763	38392211	38392288	18670	0,0,1	5,1,0	3,4,4	1,3,5	365	149	0.00251701	0.0923392	0.0,0.0,1.0	0.55,0.352,0.246	-0.049	A3SS	0	1	4	3	Nalm_6
18687	ENSG00000120784.17	ZFP30	chr19	-	37643264	37643343	37643264	37643339	37644609	37644736	18687	4,1,2	2,2,1	8,2,5	0,0,0	153	149	0.00103877	0.0465958	0.661,0.327,0.661	1.0,1.0,1.0	-0.45	A3SS	2	2	5	0	Nalm_6
18779	ENSG00000012124.17	CD22	chr19	+	35332520	35332924	35332546	35332924	35329211	35329230	18779	19,7,4	10,5,5	8,3,2	0,0,1	175	149	7.76457e-06	0.000860358	0.618,0.544,0.405	1.0,1.0,0.63	-0.354	A3SS	7	5	3	0	Nalm_6
18930	ENSG00000167491.18	GATAD2A	chr19	+	19456921	19457229	19457006	19457229	19427695	19427992	18930	0,1,1	3,1,3	2,1,3	0,2,0	234	149	7.53563e-06	0.000836301	0.0,0.389,0.175	1.0,0.241,1.0	-0.559	A3SS	1	3	2	0	Nalm_6
18984	ENSG00000105671.12	DDX49	chr19	+	18924214	18924699	18924622	18924699	18922709	18922744	18984	54,43,9	4,0,3	36,47,25	0,1,0	557	149	0.00104069	0.0466228	0.783,1.0,0.445	1.0,0.926,1.0	-0.233	A3SS	43	3	36	0	Nalm_6
19015	ENSG00000216490.4	IFI30	chr19	+	18177139	18177264	18177148	18177264	18175604	18175697	19015	519347172	16,14,9	358433257	4,0,1	158	149	4.66245e-07	7.50814e-05	0.968,0.959,0.947	0.988,1.0,0.996	-0.037	A3SS	347	14	358	1	Nalm_6
19107	ENSG00000127511.10	SIN3B	chr19	+	16853053	16853158	16853068	16853158	16851411	16851534	19107	12,7,6	226196112	2,3,5	196211242	164	149	0.00124134	0.0537468	0.046,0.031,0.046	0.009,0.013,0.018	0.028	A3SS	7	196	3	211	Nalm_6
19133	ENSG00000196684.12	HSH2D	chr19	+	16154337	16154491	16154398	16154491	16153042	16153208	19133	11,16,1	17,32,7	1,2,0	29,35,16	210	149	3.45028e-08	7.22329e-06	0.315,0.262,0.092	0.024,0.039,0.0	0.202	A3SS	11	17	1	29	Nalm_6
19136	ENSG00000196684.12	HSH2D	chr19	+	16154348	16154491	16154398	16154491	16153042	16153208	19136	9,7,3	17,32,7	1,2,0	29,35,16	199	149	1.55976e-06	0.000214942	0.284,0.141,0.243	0.025,0.041,0.0	0.201	A3SS	7	17	1	29	Nalm_6
19244	ENSG00000104915.15	STX10	chr19	-	13149498	13149924	13149498	13149833	13150138	13150375	19244	115,47,35	5,2,2	64,89,65	0,0,0	240	149	0.00194187	0.0762659	0.935,0.936,0.916	1.0,1.0,1.0	-0.071	A3SS	47	2	65	0	Nalm_6
19245	ENSG00000104915.15	STX10	chr19	-	13149498	13149963	13149498	13149833	13150138	13150375	19245	115,46,35	5,2,2	64,91,65	0,0,0	279	149	0.000913656	0.0421346	0.925,0.925,0.903	1.0,1.0,1.0	-0.082	A3SS	46	2	65	0	Nalm_6
19253	ENSG00000104907.13	TRMT1	chr19	-	13109768	13109994	13109768	13109838	13110157	13110306	19253	7,12,5	120,124,36	24,12,9	78,91,60	305	149	0.00207085	0.0802174	0.028,0.045,0.064	0.131,0.061,0.068	-0.041	A3SS	7	120	12	78	Nalm_6
19314	ENSG00000095059.17	DHPS	chr19	-	12676016	12676225	12676016	12676078	12677107	12677211	19314	139,85,29	8,4,2	83,111,58	0,2,1	296	149	0.000453015	0.0245402	0.897,0.915,0.88	1.0,0.965,0.967	-0.08	A3SS	85	4	83	1	Nalm_6
19324	ENSG00000285589.1	ENSG00000285589	chr19	-	12677290	12677396	12677290	12677376	12679456	12679543	19324	403312175	17,28,5	355511350	2,13,13	169	149	0.000283976	0.0170131	0.954,0.908,0.969	0.994,0.972,0.96	-0.032	A3SS	312	17	355	13	Nalm_6
19477	ENSG00000099203.7	TMED1	chr19	-	10835255	10835682	10835255	10835353	10836008	10836318	19477	10,13,5	93,79,29	15,19,19	41,71,64	478	149	0.00256888	0.0937555	0.032,0.049,0.051	0.102,0.077,0.085	-0.044	A3SS	10	79	19	64	Nalm_6
19633	ENSG00000104980.8	TIMM44	chr19	-	7933115	7933589	7933115	7933542	7933863	7934003	19633	59,41,32	0,2,0	48,44,43	2,6,3	196	149	0.000849366	0.0397386	1.0,0.94,1.0	0.948,0.848,0.916	0.076	A3SS	41	0	44	3	Nalm_6
19669	ENSG00000032444.17	PNPLA6	chr19	+	7550964	7551030	7550967	7551030	7550516	7550640	19669	2,3,0	0,1,1	0,1,3	3,5,10	152	149	0.000810533	0.0385362	1.0,0.746,0.0	0.0,0.164,0.227	0.452	A3SS	2	1	1	5	Nalm_6
19730	ENSG00000205744.10	DENND1C	chr19	-	6479858	6480111	6479858	6479902	6481678	6481798	19730	6,7,5	4,4,6	7,7,6	2,1,0	358	149	0.00159353	0.0660335	0.384,0.421,0.258	0.593,0.744,1.0	-0.425	A3SS	6	4	7	1	Nalm_6
19740	ENSG00000125648.15	SLC25A23	chr19	-	6436080	6436468	6436080	6436464	6438446	6438534	19740	0,0,0	1,5,3	2,3,2	3,1,4	153	149	2.04725e-06	0.000273588	0.0,0.0,0.0	0.394,0.745,0.327	-0.489	A3SS	0	3	2	3	Nalm_6
19776	ENSG00000130254.12	SAFB2	chr19	-	5595360	5595510	5595360	5595497	5598792	5598884	19776	15,25,12	134,112,73	0,0,1	292286186	162	149	0	0	0.093,0.17,0.131	0.0,0.0,0.005	0.13	A3SS	15	112	0	286	Nalm_6
19881	ENSG00000104969.11	SGTA	chr19	-	2767135	2767618	2767135	2767220	2768968	2769091	19881	53,41,21	7,2,2	46,50,46	1,0,0	547	149	3.83658e-06	0.000476667	0.673,0.848,0.741	0.926,1.0,1.0	-0.221	A3SS	41	2	46	0	Nalm_6
19890	ENSG00000104897.10	SF3A2	chr19	+	2246594	2246802	2246685	2246802	2245508	2245555	19890	1,0,1	5,3,0	1,3,0	0,0,1	240	149	0.000160084	0.0107283	0.11,0.0,1.0	1.0,1.0,0.0	-0.297	A3SS	1	3	1	0	Nalm_6
19903	ENSG00000104897.10	SF3A2	chr19	+	2247344	2247662	2247565	2247662	2246881	2247022	19903	2,5,2	30,20,8	1,4,3	0,2,0	370	149	2.07846e-05	0.00198025	0.026,0.091,0.091	1.0,0.446,1.0	-0.746	A3SS	2	20	3	0	Nalm_6
19906	ENSG00000104897.10	SF3A2	chr19	+	2247438	2247662	2247565	2247662	2246881	2247022	19906	2,6,2	30,20,8	1,2,2	0,2,0	276	149	0.000513962	0.0271653	0.035,0.139,0.119	1.0,0.351,1.0	-0.686	A3SS	2	20	2	0	Nalm_6
19910	ENSG00000104897.10	SF3A2	chr19	+	2247565	2247662	2247593	2247662	2246881	2247022	19910	70,55,28	1006783589	15,36,27	6879711053	177	149	5.93771e-07	9.1451e-05	0.055,0.056,0.038	0.018,0.03,0.021	0.027	A3SS	55	783	27	971	Nalm_6
20202	ENSG00000060069.18	CTDP1	chr18	+	79717519	79718016	79717809	79718016	79714838	79715528	20202	12,7,4	0,1,0	9,23,15	1,5,5	439	149	3.77944e-05	0.0032798	1.0,0.704,1.0	0.753,0.61,0.505	0.279	A3SS	7	0	15	5	Nalm_6
20217	ENSG00000101109.12	STK4	chr20	+	44973184	44973433	44973300	44973433	44972077	44972158	20217	8,19,7	0,0,0	29,12,11	5,2,0	265	149	0.000411423	0.0228118	1.0,1.0,1.0	0.765,0.771,1.0	0.155	A3SS	8	0	12	2	Nalm_6
20221	ENSG00000101109.12	STK4	chr20	+	44973282	44973433	44973300	44973433	44972077	44972158	20221	2,4,1	0,0,0	2,1,3	5,2,0	167	149	6.38516e-05	0.00503641	1.0,1.0,1.0	0.263,0.308,1.0	0.476	A3SS	2	0	2	2	Nalm_6
20304	ENSG00000130827.6	PLXNA3	chrX	+	154466622	154466793	154466721	154466793	154466418	154466512	20304	119,79,39	1,10,0	88,101,88	0,0,1	248	149	0.000673233	0.0332822	0.986,0.826,1.0	1.0,1.0,0.981	-0.056	A3SS	79	1	88	0	Nalm_6
20306	ENSG00000130827.6	PLXNA3	chrX	+	154466676	154466765	154466721	154466765	154466418	154466512	20306	28,16,13	1,10,0	9,29,20	0,0,1	194	149	0.000441143	0.02404	0.956,0.551,1.0	1.0,1.0,0.939	-0.144	A3SS	16	1	20	0	Nalm_6
20307	ENSG00000130827.6	PLXNA3	chrX	+	154466680	154466765	154466721	154466765	154466418	154466512	20307	35,23,11	1,10,0	14,28,26	0,0,1	190	149	0.000287341	0.0171565	0.965,0.643,1.0	1.0,1.0,0.953	-0.115	A3SS	23	1	26	0	Nalm_6
20326	ENSG00000130827.6	PLXNA3	chrX	+	154471476	154471638	154471487	154471638	154471104	154471317	20326	19,15,1	82,53,37	2,4,3	59,49,58	160	149	0.000396132	0.0221552	0.177,0.209,0.025	0.031,0.071,0.046	0.088	A3SS	15	53	3	58	Nalm_6
20330	ENSG00000167315.18	ACAA2	chr18	-	49785196	49785372	49785196	49785351	49787290	49787361	20330	24,32,21	316292240	0,0,0	356431389	170	149	0	0	0.062,0.088,0.071	0.0,0.0,0.0	0.074	A3SS	24	292	0	389	Nalm_6
20365	ENSG00000167220.12	HDHD2	chr18	-	47137234	47137359	47137234	47137333	47150377	47150500	20365	4,6,3	5,11,13	1,1,6	1,1,0	175	149	0.000228578	0.0143734	0.405,0.317,0.164	0.46,0.46,1.0	-0.345	A3SS	4	11	1	1	Nalm_6
20370	ENSG00000078043.16	PIAS2	chr18	-	46820932	46821279	46820932	46820989	46827958	46828130	20370	45,47,19	0,0,0	68,63,51	4,3,1	439	149	0.000725438	0.0353196	1.0,1.0,1.0	0.852,0.877,0.945	0.109	A3SS	45	0	63	3	Nalm_6
20380	ENSG00000152240.13	HAUS1	chr18	+	46124754	46124893	46124821	46124893	46123298	46123364	20380	3,4,2	188226109	16,13,5	242214165	216	149	0.000323099	0.0187993	0.011,0.012,0.012	0.044,0.04,0.02	-0.023	A3SS	3	188	13	214	Nalm_6
20423	ENSG00000134759.14	ELP2	chr18	+	36145933	36146048	36145947	36146048	36144938	36145034	20423	18,22,20	56,101,86	2,6,4	122178213	163	149	0	0	0.227,0.166,0.175	0.015,0.03,0.017	0.169	A3SS	20	86	4	178	Nalm_6
20439	ENSG00000141428.17	C18orf21	chr18	+	35974895	35975095	35974939	35975095	35972884	35972907	20439	97,108,46	7,4,2	97,91,73	3,0,0	193	149	0.00156604	0.0651234	0.915,0.954,0.947	0.961,1.0,1.0	-0.048	A3SS	97	4	91	0	Nalm_6
20457	ENSG00000267140.1	ENSG00000267140	chr18	-	35445525	35445900	35445525	35445607	35446874	35446955	20457	4,10,2	6,2,0	5,11,10	0,2,0	442	149	0.00142539	0.0604843	0.183,0.628,1.0	1.0,0.65,1.0	-0.28	A3SS	4	2	10	0	Nalm_6
20503	ENSG00000092377.15	TBL1Y	chrY	+	7063896	7064149	7063971	7064149	7042979	7043125	20503	105,101,64	6,7,4	99,92,125	3,1,1	224	149	0.000897304	0.0415688	0.921,0.906,0.914	0.956,0.984,0.988	-0.062	A3SS	101	6	99	1	Nalm_6
20518	ENSG00000141384.13	TAF4B	chr18	+	26292230	26292366	26292249	26292366	26285881	26286499	20518	8,9,5	0,0,0	6,9,7	5,2,2	168	149	1.25958e-06	0.000178089	1.0,1.0,1.0	0.516,0.8,0.756	0.309	A3SS	8	0	7	2	Nalm_6
20523	ENSG00000141384.13	TAF4B	chr18	+	26295194	26295314	26295277	26295314	26293425	26293531	20523	7,2,1	0,1,0	16,3,8	1,1,4	232	149	0.00240838	0.0897039	1.0,0.562,1.0	0.911,0.658,0.562	0.144	A3SS	2	0	8	1	Nalm_6
20550	ENSG00000067900.8	ROCK1	chr18	-	21017020	21017185	21017020	21017098	21020150	21020239	20550	0,0,0	10,17,8	5,3,0	22,12,9	236	149	0.00161519	0.0667254	0.0,0.0,0.0	0.125,0.136,0.0	-0.087	A3SS	0	10	3	12	Nalm_6
20565	ENSG00000180777.15	ANKRD30B	chr18	+	14803733	14803824	14803757	14803824	14802216	14802278	20565	50,40,53	7,13,10	66,37,52	0,0,0	173	149	1.51225e-11	5.31874e-09	0.86,0.726,0.82	1.0,1.0,1.0	-0.198	A3SS	50	10	52	0	Nalm_6
20566	ENSG00000180777.15	ANKRD30B	chr18	+	14803745	14803824	14803757	14803824	14802216	14802278	20566	9,3,6	7,13,10	3,1,1	0,0,0	161	149	1.56807e-08	3.4004e-06	0.543,0.176,0.357	1.0,1.0,1.0	-0.641	A3SS	6	10	1	0	Nalm_6
20569	ENSG00000180777.15	ANKRD30B	chr18	+	14814620	14814711	14814644	14814711	14813103	14813165	20569	2,9,8	1,1,5	8,5,20	0,0,0	173	149	4.79443e-05	0.00399691	0.633,0.886,0.579	1.0,1.0,1.0	-0.301	A3SS	8	1	8	0	Nalm_6
20604	ENSG00000101639.19	CEP192	chr18	+	13012949	13013025	13012972	13013025	13008499	13008631	20604	65,71,54	152141122	36,29,58	133174326	172	149	3.84786e-08	7.88465e-06	0.27,0.304,0.277	0.19,0.126,0.134	0.134	A3SS	65	141	36	174	Nalm_6
20644	ENSG00000182670.13	TTC3	chr21	+	37120845	37121342	37121236	37121342	37108391	37108446	20644	1,3,1	0,7,1	4,4,2	1,0,0	540	149	1.12397e-05	0.00118594	1.0,0.106,0.216	0.525,1.0,1.0	-0.401	A3SS	1	1	4	0	Nalm_6
20662	ENSG00000182670.13	TTC3	chr21	+	37200213	37200324	37200231	37200324	37197881	37198025	20662	55,72,17	485579206	3,2,1	636451469	167	149	0	0	0.092,0.1,0.069	0.004,0.004,0.002	0.084	A3SS	55	485	2	469	Nalm_6
20665	ENSG00000141391.14	PRELID3A	chr18	+	12421521	12421629	12421539	12421629	12420324	12420493	20665	18,18,13	18,22,9	3,10,13	28,28,32	167	149	0.000174817	0.011507	0.472,0.422,0.563	0.087,0.242,0.266	0.287	A3SS	18	18	10	28	Nalm_6
20836	ENSG00000169710.9	FASN	chr17	-	82088968	82089401	82088968	82089172	82089631	82089726	20836	172,131,28	6,4,1	209,177,89	0,1,0	378	149	0.000233128	0.014559	0.919,0.928,0.917	1.0,0.986,1.0	-0.074	A3SS	131	4	177	0	Nalm_6
20837	ENSG00000169710.9	FASN	chr17	-	82088968	82089414	82088968	82089172	82089631	82089726	20837	161,123,23	6,4,1	208,174,88	0,1,0	391	149	0.000130816	0.0090666	0.911,0.921,0.898	1.0,0.985,1.0	-0.085	A3SS	123	4	174	0	Nalm_6
20871	ENSG00000169683.8	LRRC45	chr17	+	82025439	82025507	82025445	82025507	82024999	82025178	20871	6,2,3	0,0,0	7,9,2	0,4,2	155	149	0.00190467	0.075055	1.0,1.0,1.0	1.0,0.684,0.49	0.275	A3SS	3	0	7	2	Nalm_6
20875	ENSG00000169683.8	LRRC45	chr17	+	82029089	82029185	82029092	82029185	82028612	82028683	20875	0,2,1	48,24,34	2,9,6	45,60,37	152	149	0.00040903	0.0227327	0.0,0.076,0.028	0.042,0.128,0.137	-0.068	A3SS	1	34	6	45	Nalm_6
20925	ENSG00000182446.14	NPLOC4	chr17	-	81567933	81568075	81567933	81568071	81569015	81569111	20925	4,4,1	6,4,2	3,2,6	1,1,0	153	149	5.31419e-05	0.00433812	0.394,0.493,0.327	0.745,0.661,1.0	-0.397	A3SS	4	4	3	1	Nalm_6
20926	ENSG00000182446.14	NPLOC4	chr17	-	81588932	81589119	81588932	81589104	81596115	81596242	20926	23,17,14	331249171	5,2,2	305326366	164	149	1.17882e-11	4.23024e-09	0.059,0.058,0.069	0.015,0.006,0.005	0.053	A3SS	17	249	2	326	Nalm_6
21038	ENSG00000173818.17	ENDOV	chr17	+	80430034	80430152	80430040	80430152	80429772	80429831	21038	8,2,0	13,18,2	0,2,0	9,9,5	155	149	0.00219377	0.0836043	0.372,0.097,0.0	0.0,0.176,0.0	0.098	A3SS	2	13	0	9	Nalm_6
21051	ENSG00000167291.16	TBC1D16	chr17	-	80013366	80013609	80013366	80013605	80035794	80035872	21051	19,17,11	1,0,0	17,27,31	5,5,2	153	149	9.67796e-05	0.00705334	0.949,1.0,1.0	0.768,0.84,0.938	0.134	A3SS	17	0	27	5	Nalm_6
21090	ENSG00000167895.15	TMC8	chr17	+	78138348	78138479	78138420	78138479	78138004	78138188	21090	38,43,23	4,5,0	3,8,3	0,0,0	221	149	0.000299512	0.0177186	0.865,0.853,1.0	1.0,1.0,1.0	-0.094	A3SS	38	4	3	0	Nalm_6
21130	ENSG00000167889.13	MGAT5B	chr17	+	76905168	76905333	76905172	76905333	76904251	76904422	21130	15,8,10	0,0,0	20,28,57	2,1,7	153	149	0.00084807	0.0397043	1.0,1.0,1.0	0.907,0.965,0.888	0.08	A3SS	10	0	28	2	Nalm_6
21138	ENSG00000161547.17	SRSF2	chr17	-	76735617	76735851	76735617	76735803	76736153	76736555	21138	14,36,11	1,0,0	25,25,38	4,2,2	197	149	0.00215378	0.08257	0.914,1.0,1.0	0.825,0.904,0.935	0.083	A3SS	14	0	25	2	Nalm_6
21153	ENSG00000176170.14	SPHK1	chr17	+	76386413	76386887	76386805	76386887	76386220	76386315	21153	1,6,3	4,3,0	4,7,3	0,0,0	541	149	4.79224e-07	7.66477e-05	0.064,0.355,1.0	1.0,1.0,1.0	-0.527	A3SS	3	3	4	0	Nalm_6
21157	ENSG00000261408.7	TEN1-CDK3	chr17	+	75984891	75985288	75985172	75985288	75979259	75979511	21157	2,0,2	0,2,1	1,1,0	0,0,1	430	149	0.000572844	0.0295812	1.0,0.0,0.409	1.0,1.0,0.0	-0.197	A3SS	2	1	1	0	Nalm_6
21177	ENSG00000188878.20	FBF1	chr17	-	75929996	75930047	75929996	75930040	75931228	75931289	21177	24,18,18	2,2,5	39,36,47	0,0,0	156	149	6.28692e-05	0.00497702	0.92,0.896,0.775	1.0,1.0,1.0	-0.136	A3SS	18	2	39	0	Nalm_6
21276	ENSG00000177728.17	TMEM94	chr17	+	75491029	75491079	75491048	75491079	75490701	75490758	21276	25,23,8	195168130	9,4,11	187218362	168	149	2.46342e-07	4.28186e-05	0.102,0.108,0.052	0.041,0.016,0.026	0.06	A3SS	23	168	9	218	Nalm_6
21314	ENSG00000125450.11	NUP85	chr17	+	75225767	75225829	75225797	75225829	75225390	75225464	21314	34,21,21	5,0,3	39,37,39	0,0,2	179	149	0.00270583	0.0972972	0.85,1.0,0.854	1.0,1.0,0.942	-0.079	A3SS	21	3	39	0	Nalm_6
21321	ENSG00000125450.11	NUP85	chr17	+	75225945	75226157	75226055	75226157	75225697	75225829	21321	32,26,31	1,0,0	42,30,43	0,6,6	259	149	6.34663e-05	0.00501306	0.948,1.0,1.0	1.0,0.742,0.805	0.134	A3SS	31	0	42	6	Nalm_6
21323	ENSG00000125450.11	NUP85	chr17	+	75226022	75226157	75226055	75226157	75225697	75225829	21323	20,18,24	1,0,0	30,25,35	0,6,6	182	149	0.000108452	0.00774432	0.942,1.0,1.0	1.0,0.773,0.827	0.114	A3SS	20	0	30	6	Nalm_6
21328	ENSG00000125450.11	NUP85	chr17	+	75235112	75235201	75235115	75235201	75234641	75234788	21328	6,3,1	2,0,0	5,2,0	1,3,2	152	149	0.000321597	0.0187273	0.746,1.0,1.0	0.831,0.395,0.0	0.507	A3SS	3	0	2	2	Nalm_6
21352	ENSG00000239998.7	LILRA2	chr19	+	54575806	54576109	54575841	54576109	54575255	54575552	21352	2,9,13	0,0,2	5,10,19	0,2,6	184	149	0.00208273	0.0805451	1.0,1.0,0.84	1.0,0.802,0.719	0.106	A3SS	9	0	10	2	Nalm_6
21390	ENSG00000108854.16	SMURF2	chr17	-	64578491	64578594	64578491	64578576	64580788	64580991	21390	22,18,15	34,22,15	2,2,7	52,37,56	167	149	2.05946e-13	9.15671e-11	0.366,0.422,0.472	0.033,0.046,0.1	0.36	A3SS	18	22	2	52	Nalm_6
21507	ENSG00000108510.10	MED13	chr17	-	61995151	61995292	61995151	61995282	62010549	62011233	21507	17,34,24	3,13,3	60,34,33	1,1,0	159	149	7.20407e-08	1.41468e-05	0.842,0.71,0.882	0.983,0.97,1.0	-0.173	A3SS	24	3	34	1	Nalm_6
21508	ENSG00000108510.10	MED13	chr17	-	61995151	61995365	61995151	61995282	62010549	62011233	21508	244248170	3,13,3	413305377	1,1,0	232	149	4.40171e-05	0.00374458	0.981,0.925,0.973	0.996,0.995,1.0	-0.037	A3SS	244	3	377	1	Nalm_6
21509	ENSG00000108510.10	MED13	chr17	-	61995151	61995365	61995151	61995292	62010549	62011233	21509	231225151	4,11,5	353271344	0,0,0	222	149	6.08513e-06	0.000701765	0.975,0.932,0.953	1.0,1.0,1.0	-0.047	A3SS	225	5	344	0	Nalm_6
21517	ENSG00000108510.10	MED13	chr17	-	62033786	62033945	62033786	62033940	62035462	62035608	21517	8,3,3	0,1,0	0,0,6	2,2,0	154	149	0.000243563	0.0150907	1.0,0.744,1.0	0.0,0.0,1.0	0.581	A3SS	3	0	0	2	Nalm_6
21525	ENSG00000108506.13	INTS2	chr17	-	61877886	61878088	61877886	61878079	61881006	61881171	21525	105136112	8,1,8	133129184	0,0,1	158	149	6.80902e-05	0.00530129	0.925,0.992,0.93	1.0,1.0,0.994	-0.049	A3SS	112	8	133	0	Nalm_6
21579	ENSG00000108443.14	RPS6KB1	chr17	+	59945384	59945518	59945405	59945518	59940835	59940943	21579	20,24,12	180,169,87	10,4,7	193163180	170	149	2.77118e-06	0.000355546	0.089,0.111,0.108	0.043,0.021,0.033	0.07	A3SS	20	169	7	180	Nalm_6
21588	ENSG00000108395.14	TRIM37	chr17	-	59001597	59001755	59001597	59001714	59012327	59012446	21588	9,9,10	63,55,39	4,6,7	109101131	190	149	9.2307e-05	0.00679745	0.101,0.114,0.167	0.028,0.045,0.04	0.09	A3SS	9	55	6	109	Nalm_6
21607	ENSG00000108395.14	TRIM37	chr17	-	59070822	59070968	59070822	59070947	59075646	59075714	21607	59,62,44	166169101	10,9,6	261232197	170	149	0	0	0.238,0.243,0.276	0.032,0.033,0.026	0.222	A3SS	59	166	9	232	Nalm_6
21644	ENSG00000285897.1	ENSG00000285897	chr17	-	58347532	58347851	58347532	58347584	58351401	58351508	21644	182,178,67	613443142	301235229	478521234	416	149	1.68255e-05	0.00166591	0.096,0.126,0.145	0.184,0.139,0.26	-0.072	A3SS	178	443	235	478	Nalm_6
21750	ENSG00000004897.12	CDC27	chr17	-	47138738	47138906	47138738	47138891	47141852	47142025	21750	20,8,10	218197149	0,0,1	344309310	164	149	9.53493e-12	3.49255e-09	0.077,0.036,0.057	0.0,0.0,0.003	0.056	A3SS	10	197	0	310	Nalm_6
21778	ENSG00000225190.11	PLEKHM1	chr17	-	45445469	45445663	45445469	45445618	45450617	45450763	21778	43,47,38	10,14,4	38,43,71	0,1,0	194	149	1.96574e-10	5.69532e-08	0.768,0.721,0.879	1.0,0.971,1.0	-0.201	A3SS	43	10	43	0	Nalm_6
21786	ENSG00000184922.15	FMNL1	chr17	+	45240443	45240625	45240508	45240625	45238954	45239065	21786	16,11,14	18,14,12	3,18,22	0,0,0	214	149	1.33227e-15	7.59543e-13	0.382,0.354,0.448	1.0,1.0,1.0	-0.605	A3SS	14	14	18	0	Nalm_6
21787	ENSG00000184922.15	FMNL1	chr17	+	45240475	45240625	45240508	45240625	45238954	45239065	21787	161157167	18,14,12	85180235	0,0,0	182	149	1.49769e-13	6.78704e-11	0.88,0.902,0.919	1.0,1.0,1.0	-0.1	A3SS	161	14	180	0	Nalm_6
21797	ENSG00000184922.15	FMNL1	chr17	+	45246066	45246330	45246221	45246330	45245877	45245973	21797	42,45,27	1,0,0	21,21,31	1,0,6	304	149	0.0014572	0.0617227	0.954,1.0,1.0	0.911,1.0,0.717	0.109	A3SS	42	0	21	1	Nalm_6
21823	ENSG00000186185.14	KIF18B	chr17	-	44932055	44932403	44932055	44932206	44932672	44932773	21823	72,68,47	13,7,4	106107139	3,7,4	346	149	0.000988464	0.0448226	0.705,0.807,0.835	0.938,0.868,0.937	-0.132	A3SS	68	7	107	4	Nalm_6
21884	ENSG00000101452.15	DHX35	chr20	+	39010259	39010404	39010279	39010404	39006145	39006356	21884	15,12,12	43,37,34	8,7,11	77,55,63	169	149	0.000924425	0.0425741	0.235,0.222,0.237	0.084,0.101,0.133	0.125	A3SS	12	37	8	63	Nalm_6
21952	ENSG00000012048.23	BRCA1	chr17	-	43095845	43095943	43095845	43095922	43097243	43097289	21952	46,48,44	184217159	28,27,18	253214233	170	149	4.37596e-07	7.16098e-05	0.18,0.162,0.195	0.088,0.1,0.063	0.095	A3SS	46	184	27	233	Nalm_6
21962	ENSG00000068079.8	IFI35	chr17	+	43012929	43013044	43012941	43013044	43012178	43012277	21962	9,9,7	0,0,0	4,4,3	1,6,0	161	149	0.000559164	0.0290232	1.0,1.0,1.0	0.787,0.382,1.0	0.277	A3SS	9	0	4	1	Nalm_6
21970	ENSG00000267060.7	PTGES3L	chr17	-	42971606	42971783	42971606	42971696	42979169	42979268	21970	32,40,7	6,6,3	19,16,19	9,19,9	236	149	0.00255315	0.0932294	0.771,0.808,0.596	0.571,0.347,0.571	0.229	A3SS	32	6	19	9	Nalm_6
22107	ENSG00000131748.16	STARD3	chr17	+	39658671	39658776	39658721	39658776	39658412	39658522	22107	5,2,0	77,64,48	8,5,9	44,61,83	199	149	0.00187884	0.0744107	0.046,0.023,0.0	0.12,0.058,0.075	-0.061	A3SS	2	64	8	61	Nalm_6
22114	ENSG00000125686.12	MED1	chr17	-	39430120	39430220	39430120	39430217	39431114	39431236	22114	2,4,0	4,5,4	0,0,0	7,9,1	152	149	0.000765127	0.0368962	0.329,0.44,0.0	0.0,0.0,0.0	0.256	A3SS	2	4	0	7	Nalm_6
22252	ENSG00000278259.5	MYO19	chr17	-	36500199	36500558	36500199	36500406	36500829	36500959	22252	0,0,0	9,2,1	0,3,3	2,0,0	301	149	5.65228e-05	0.00455624	0.0,0.0,0.0	0.0,1.0,1.0	-0.667	A3SS	0	2	3	0	Nalm_6
22324	ENSG00000005156.12	LIG3	chr17	+	34994253	34994429	34994275	34994429	34992523	34992692	22324	10,5,5	56,50,46	1,5,5	99,88,126	171	149	0.00056895	0.0294016	0.135,0.08,0.087	0.009,0.047,0.033	0.071	A3SS	5	50	5	99	Nalm_6
22379	ENSG00000196712.19	NF1	chr17	+	31261696	31261794	31261710	31261794	31260368	31260515	22379	18,17,12	125,101,63	3,0,0	168108174	163	149	6.66134e-16	3.82859e-13	0.116,0.133,0.148	0.016,0.0,0.0	0.127	A3SS	17	101	0	168	Nalm_6
22412	ENSG00000264538.7	SUZ12P1	chr17	+	30734864	30734943	30734896	30734943	30731885	30732123	22412	20,15,8	85,124,41	44,30,18	94,72,47	181	149	2.09891e-05	0.00199705	0.162,0.091,0.138	0.278,0.255,0.24	-0.127	A3SS	15	85	30	72	Nalm_6
22615	ENSG00000109103.12	UNC119	chr17	-	28547676	28548009	28547676	28547849	28548591	28551802	22615	11,9,6	0,0,0	10,8,10	2,4,1	309	149	8.70409e-06	0.000952518	1.0,1.0,1.0	0.707,0.491,0.828	0.325	A3SS	9	0	10	2	Nalm_6
22616	ENSG00000109103.12	UNC119	chr17	-	28547676	28548117	28547676	28547849	28548591	28551802	22616	19,16,6	0,0,0	15,11,12	2,4,1	417	149	7.08031e-06	0.000795764	1.0,1.0,1.0	0.728,0.496,0.811	0.322	A3SS	16	0	12	2	Nalm_6
22666	ENSG00000108599.15	AKAP10	chr17	-	19962839	19962966	19962839	19962959	19968413	19968461	22666	6,18,8	1,6,1	10,11,13	0,1,0	156	149	0.000259227	0.0158802	0.851,0.741,0.884	1.0,0.913,1.0	-0.146	A3SS	8	1	11	0	Nalm_6
22667	ENSG00000108599.15	AKAP10	chr17	-	19962839	19962991	19962839	19962959	19968413	19968461	22667	23,37,22	1,6,1	32,34,42	0,1,0	181	149	0.00147122	0.0622048	0.95,0.835,0.948	1.0,0.966,1.0	-0.078	A3SS	23	1	34	0	Nalm_6
22669	ENSG00000108599.15	AKAP10	chr17	-	19967918	19968034	19967918	19968031	19968413	19968461	22669	7,0,3	3,2,1	4,3,4	0,0,1	152	149	0.000528331	0.0277488	0.696,0.0,0.746	1.0,1.0,0.797	-0.452	A3SS	3	2	4	0	Nalm_6
22741	ENSG00000166582.11	CENPV	chr17	-	16349023	16349356	16349023	16349333	16349930	16350029	22741	13,11,3	73,63,28	3,4,0	115,92,107	172	149	1.01817e-07	1.90419e-05	0.134,0.131,0.085	0.022,0.036,0.0	0.097	A3SS	11	63	3	107	Nalm_6
22775	ENSG00000100429.18	HDAC10	chr22	-	50245674	50245827	50245674	50245812	50245909	50246092	22775	223,167,48	20,17,5	180193177	0,0,0	164	149	5.28466e-14	2.45785e-11	0.91,0.899,0.897	1.0,1.0,1.0	-0.098	A3SS	167	17	180	0	Nalm_6
22816	ENSG00000105483.18	CARD8	chr19	-	48230437	48230697	48230437	48230656	48230776	48231006	22816	46,47,45	12,12,5	42,62,68	8,2,2	190	149	0.00247876	0.0913625	0.75,0.754,0.876	0.805,0.96,0.964	-0.116	A3SS	46	12	62	2	Nalm_6
22817	ENSG00000105483.18	CARD8	chr19	-	48230437	48230700	48230437	48230656	48230776	48231006	22817	246253186	12,12,5	278255268	8,2,2	193	149	0.00107406	0.0478447	0.941,0.942,0.966	0.964,0.99,0.99	-0.032	A3SS	246	12	268	2	Nalm_6
22821	ENSG00000105483.18	CARD8	chr19	-	48231659	48231824	48231659	48231810	48232452	48234543	22821	13,11,10	162189144	0,0,0	251219219	163	149	2.12743e-10	6.11369e-08	0.068,0.051,0.06	0.0,0.0,0.0	0.06	A3SS	11	162	0	219	Nalm_6
22872	ENSG00000263809.1	ENSG00000263809	chr17	-	8371308	8372081	8371308	8371494	8375899	8376104	22872	8,7,8	3,3,4	7,10,14	0,0,2	736	149	5.1773e-05	0.00424106	0.351,0.321,0.288	1.0,1.0,0.586	-0.542	A3SS	8	3	10	0	Nalm_6
22937	ENSG00000170037.14	CNTROB	chr17	+	7932931	7933349	7933092	7933349	7932762	7932800	22937	175,160,86	7,4,4	153199184	0,0,0	310	149	1.29806e-05	0.00133574	0.923,0.951,0.912	1.0,1.0,1.0	-0.071	A3SS	160	4	184	0	Nalm_6
22956	ENSG00000170004.18	CHD3	chr17	+	7888985	7889100	7889073	7889100	7887759	7887843	22956	1,6,1	0,0,0	2,0,3	0,4,1	237	149	0.00184717	0.0733617	1.0,1.0,1.0	1.0,0.0,0.654	0.449	A3SS	1	0	2	1	Nalm_6
23108	ENSG00000215041.10	NEURL4	chr17	-	7318064	7318356	7318064	7318172	7318494	7318842	23108	100,104,63	2,6,1	108141152	0,0,1	333	149	0.00190418	0.075055	0.957,0.886,0.966	1.0,1.0,0.986	-0.059	A3SS	100	2	141	0	Nalm_6
23117	ENSG00000215041.10	NEURL4	chr17	-	7324394	7324829	7324394	7324480	7324910	7324980	23117	15,8,3	8,7,3	21,14,25	2,3,3	498	149	0.000258828	0.0158696	0.359,0.255,0.23	0.759,0.583,0.714	-0.404	A3SS	8	7	21	3	Nalm_6
23142	ENSG00000261915.6	ENSG00000261915	chr17	-	7317204	7317684	7317204	7317370	7317787	7317932	23142	9,8,2	2,2,2	21,15,13	2,1,0	463	149	0.00205095	0.0796211	0.592,0.563,0.243	0.772,0.828,1.0	-0.401	A3SS	8	2	15	1	Nalm_6
23218	ENSG00000108559.12	NUP88	chr17	-	5386686	5387089	5386686	5387056	5387385	5387670	23218	100,159,37	5,10,4	146,135,66	4,0,0	182	149	6.07821e-05	0.00482801	0.942,0.929,0.883	0.968,1.0,1.0	-0.071	A3SS	100	5	135	0	Nalm_6
23257	ENSG00000029725.17	RABEP1	chr17	+	5335155	5335344	5335209	5335344	5332054	5332152	23257	22,36,19	2,4,1	47,55,28	0,0,0	203	149	0.00216145	0.0827743	0.89,0.869,0.933	1.0,1.0,1.0	-0.103	A3SS	22	2	47	0	Nalm_6
23283	ENSG00000108518.8	PFN1	chr17	-	4945651	4946024	4945651	4945991	4946627	4947469	23283	14,8,4	1,0,0	0,0,2	1,1,3	182	149	4.16412e-08	8.48353e-06	0.92,1.0,1.0	0.0,0.0,0.353	0.856	A3SS	8	0	0	1	Nalm_6
23320	ENSG00000141503.17	MINK1	chr17	+	4892945	4893067	4892978	4893067	4892655	4892768	23320	19,23,13	164166127	8,7,16	140196279	182	149	0.000264759	0.0161352	0.087,0.102,0.077	0.045,0.028,0.045	0.049	A3SS	19	164	8	196	Nalm_6
23322	ENSG00000141503.17	MINK1	chr17	+	4893987	4894217	4894173	4894217	4893433	4893597	23322	122,105,72	0,2,8	117113173	1,0,0	335	149	0.00119027	0.0519415	1.0,0.959,0.8	0.981,1.0,1.0	-0.074	A3SS	105	2	117	0	Nalm_6
23323	ENSG00000141503.17	MINK1	chr17	+	4893990	4894217	4894173	4894217	4893433	4893597	23323	71,49,46	0,2,8	49,62,96	1,0,0	332	149	0.000187708	0.0122302	1.0,0.917,0.721	0.957,1.0,1.0	-0.106	A3SS	49	2	62	0	Nalm_6
23392	ENSG00000185722.18	ANKFY1	chr17	-	4181708	4181990	4181708	4181832	4182180	4182352	23392	1,3,2	0,0,0	2,2,2	2,1,3	307	149	8.62885e-08	1.65763e-05	1.0,1.0,1.0	0.327,0.493,0.244	0.645	A3SS	2	0	2	2	Nalm_6
23405	ENSG00000108405.4	P2RX1	chr17	-	3898933	3899084	3898933	3899024	3899633	3899761	23405	16,19,6	55,69,66	8,23,33	21,29,41	209	149	4.10547e-05	0.00353941	0.172,0.164,0.061	0.214,0.361,0.365	-0.181	A3SS	16	66	23	29	Nalm_6
23433	ENSG00000262304.2	ENSG00000262304	chr17	-	3615336	3615574	3615336	3615537	3621236	3621412	23433	9,4,10	26,27,17	2,4,0	63,53,54	186	149	2.37188e-07	4.15043e-05	0.217,0.106,0.32	0.025,0.057,0.0	0.187	A3SS	9	26	2	54	Nalm_6
23442	ENSG00000127804.13	METTL16	chr17	-	2467760	2467894	2467760	2467876	2473523	2473664	23442	9,6,4	182,160,96	2,2,2	184207178	167	149	0.00116132	0.0509611	0.042,0.032,0.036	0.01,0.009,0.01	0.027	A3SS	6	160	2	184	Nalm_6
23488	ENSG00000141252.21	VPS53	chr17	-	628087	628229	628087	628224	631549	631628	23488	3,5,3	2,7,2	4,4,4	0,0,0	154	149	4.27329e-09	1.01716e-06	0.592,0.409,0.592	1.0,1.0,1.0	-0.469	A3SS	3	2	4	0	Nalm_6
23500	ENSG00000223959.9	AFG3L1P	chr16	+	89977638	89977802	89977714	89977802	89972647	89972765	23500	63,49,34	22,18,5	76,90,65	6,4,4	225	149	1.18216e-06	0.000168492	0.655,0.643,0.818	0.893,0.937,0.915	-0.21	A3SS	49	18	76	4	Nalm_6
23501	ENSG00000223959.9	AFG3L1P	chr16	+	89977680	89977802	89977714	89977802	89972647	89972765	23501	9,6,10	22,18,5	11,17,13	6,4,4	183	149	0.00151236	0.0636776	0.25,0.213,0.62	0.599,0.776,0.726	-0.339	A3SS	9	18	13	4	Nalm_6
23540	ENSG00000261373.1	VPS9D1-AS1	chr16	+	89712673	89712818	89712688	89712818	89711855	89712222	23540	144,82,42	74,35,21	12,17,14	93,95,146	164	149	0	0	0.639,0.68,0.645	0.105,0.14,0.08	0.546	A3SS	82	35	14	95	Nalm_6
23583	ENSG00000178773.15	CPNE7	chr16	+	89585396	89585553	89585463	89585553	89584820	89584857	23583	28,21,14	163,136,64	8,1,4	118120106	216	149	2.48375e-08	5.25707e-06	0.106,0.096,0.131	0.045,0.006,0.025	0.086	A3SS	21	136	4	118	Nalm_6
23584	ENSG00000178773.15	CPNE7	chr16	+	89585414	89585553	89585463	89585553	89584820	89584857	23584	11,9,6	163,136,64	4,1,1	118120106	198	149	0.000132242	0.00912963	0.048,0.047,0.066	0.025,0.006,0.007	0.041	A3SS	9	136	1	118	Nalm_6
23586	ENSG00000178773.15	CPNE7	chr16	+	89587001	89587102	89587050	89587102	89586669	89586756	23586	11,14,3	36,35,6	0,4,0	24,25,17	198	149	8.03517e-06	0.00088756	0.187,0.231,0.273	0.0,0.107,0.0	0.195	A3SS	11	35	0	24	Nalm_6
23594	ENSG00000178773.15	CPNE7	chr16	+	89588618	89588808	89588674	89588808	89587042	89587102	23594	1,13,0	55,53,32	7,9,8	23,35,13	205	149	0.000996228	0.0450303	0.013,0.151,0.0	0.181,0.157,0.309	-0.161	A3SS	1	53	8	23	Nalm_6
23797	ENSG00000085872.15	CHERP	chr19	-	16530768	16531043	16530768	16530880	16532597	16532749	23797	76,59,28	644448246	30,47,32	431497534	312	149	0.00126176	0.0543897	0.053,0.059,0.052	0.032,0.043,0.028	0.02	A3SS	59	448	32	497	Nalm_6
24100	ENSG00000168802.14	CHTF8	chr16	-	69120960	69121184	69120960	69121170	69121435	69121493	24100	34,15,10	144,116,48	2,6,3	142211158	163	149	2.68674e-14	1.28335e-11	0.178,0.106,0.16	0.013,0.025,0.017	0.13	A3SS	15	116	3	158	Nalm_6
24136	ENSG00000102977.17	ACD	chr16	-	67658476	67658832	67658476	67658816	67658927	67659079	24136	39,25,20	225,148,60	18,26,37	294346305	165	149	2.11137e-05	0.0020062	0.135,0.132,0.231	0.052,0.064,0.099	0.094	A3SS	25	148	26	305	Nalm_6
24203	ENSG00000205250.9	E2F4	chr16	+	67192989	67193117	67193066	67193117	67192760	67192870	24203	156,100,60	15,6,4	129149148	2,0,0	226	149	8.97674e-09	2.0471e-06	0.873,0.917,0.908	0.977,1.0,1.0	-0.093	A3SS	100	6	148	0	Nalm_6
24207	ENSG00000205250.9	E2F4	chr16	+	67193008	67193117	67193066	67193117	67192760	67192870	24207	550372222	15,6,4	514600537	2,0,0	207	149	0.000208848	0.0134099	0.963,0.978,0.976	0.995,1.0,1.0	-0.026	A3SS	372	6	537	0	Nalm_6
24210	ENSG00000205250.9	E2F4	chr16	+	67193060	67193117	67193066	67193117	67192760	67192870	24210	20,8,3	15,6,4	8,13,8	2,0,0	155	149	3.08869e-07	5.24883e-05	0.562,0.562,0.419	0.794,1.0,1.0	-0.417	A3SS	8	6	8	0	Nalm_6
24238	ENSG00000067955.15	CBFB	chr16	+	67036654	67036755	67036674	67036755	67029726	67029813	24238	133,115,61	8,9,3	127160145	6,0,2	169	149	0.00112074	0.0494876	0.936,0.918,0.947	0.949,1.0,0.985	-0.044	A3SS	115	8	145	2	Nalm_6
24273	ENSG00000135720.13	DYNC1LI2	chr16	-	66724661	66724807	66724661	66724748	66725827	66725944	24273	1,1,1	1,1,1	1,1,2	0,1,0	208	149	8.24171e-05	0.00619829	0.417,0.417,0.417	1.0,0.417,1.0	-0.389	A3SS	1	1	1	0	Nalm_6
24291	ENSG00000260186.5	LINC02137	chr16	+	58449946	58450258	58450061	58450258	58435691	58435823	24291	1,3,3	2,1,2	0,0,2	2,4,2	264	149	0.00154663	0.0646203	0.22,0.629,0.458	0.0,0.0,0.361	0.315	A3SS	3	2	0	2	Nalm_6
24391	ENSG00000140853.17	NLRC5	chr16	+	57081523	57081610	57081526	57081610	57081097	57081181	24391	9,2,0	55,65,36	0,1,1	55,87,142	152	149	0.000977487	0.0444723	0.138,0.029,0.0	0.0,0.011,0.007	0.05	A3SS	2	55	1	87	Nalm_6
24426	ENSG00000159461.15	AMFR	chr16	-	56369192	56369327	56369192	56369297	56385918	56386022	24426	276192194	10,2,6	262281327	0,0,0	179	149	0.00153602	0.0644054	0.958,0.988,0.964	1.0,1.0,1.0	-0.03	A3SS	194	6	281	0	Nalm_6
24503	ENSG00000102910.14	LONP2	chr16	+	48296084	48296165	48296096	48296165	48277337	48277479	24503	14,17,18	1,6,2	15,12,29	0,2,0	161	149	0.00124372	0.0537758	0.928,0.724,0.893	1.0,0.847,1.0	-0.101	A3SS	17	2	15	0	Nalm_6
24557	ENSG00000198276.16	UCKL1	chr20	-	63945650	63945999	63945650	63945960	63946160	63946267	24557	1,3,3	0,5,1	8,9,6	2,0,0	188	149	0.00219311	0.0836043	1.0,0.322,0.704	0.76,1.0,1.0	-0.245	A3SS	3	1	8	0	Nalm_6
24558	ENSG00000198276.16	UCKL1	chr20	-	63945650	63945999	63945650	63945988	63946160	63946267	24558	1,3,3	16,5,5	8,9,6	2,1,3	160	149	4.90198e-06	0.000588354	0.055,0.358,0.358	0.788,0.893,0.651	-0.52	A3SS	3	5	8	2	Nalm_6
24562	ENSG00000198276.16	UCKL1	chr20	-	63945804	63945988	63945804	63945975	63946160	63946267	24562	16,5,5	254189136	2,1,3	228224255	162	149	4.9003e-05	0.00406122	0.055,0.024,0.033	0.008,0.004,0.011	0.03	A3SS	5	189	2	228	Nalm_6
24665	ENSG00000099381.19	SETD1A	chr16	+	30966819	30967060	30966865	30967060	30965600	30966386	24665	6,2,3	0,0,0	1,3,0	1,2,3	195	149	3.08401e-07	5.24883e-05	1.0,1.0,1.0	0.433,0.534,0.0	0.678	A3SS	3	0	1	2	Nalm_6
24689	ENSG00000099364.18	FBXL19	chr16	+	30946738	30946948	30946836	30946948	30942431	30942536	24689	60,36,25	3,0,0	45,86,74	10,7,10	247	149	1.94949e-05	0.00188576	0.923,1.0,1.0	0.731,0.881,0.817	0.165	A3SS	36	0	74	10	Nalm_6
24691	ENSG00000099364.18	FBXL19	chr16	+	30946758	30946948	30946836	30946948	30942431	30942536	24691	63,37,27	3,0,0	46,94,76	10,7,10	227	149	2.12921e-05	0.00201772	0.932,1.0,1.0	0.751,0.898,0.833	0.15	A3SS	37	0	76	10	Nalm_6
24692	ENSG00000099364.18	FBXL19	chr16	+	30946783	30946948	30946836	30946948	30942431	30942536	24692	60,37,25	3,0,0	46,86,70	10,7,10	202	149	1.65056e-05	0.0016419	0.937,1.0,1.0	0.772,0.901,0.838	0.142	A3SS	37	0	70	10	Nalm_6
24766	ENSG00000102879.16	CORO1A	chr16	+	30186579	30186720	30186597	30186720	30185208	30185407	24766	69,62,56	418376361	29,51,77	277526716	167	149	0.00149403	0.0630561	0.128,0.128,0.122	0.085,0.08,0.088	0.042	A3SS	62	376	51	526	Nalm_6
24787	ENSG00000169592.15	INO80E	chr16	+	30005351	30005435	30005367	30005435	30004567	30004657	24787	4,3,0	3,1,2	2,5,1	1,0,1	165	149	0.00237857	0.0890157	0.546,0.73,0.0	0.644,1.0,0.475	-0.281	A3SS	3	2	2	1	Nalm_6
25009	ENSG00000058600.16	POLR3E	chr16	+	22302910	22303004	22302930	22303004	22297454	22297537	25009	1,1,0	117,75,17	1,8,5	82,65,49	169	149	0.000438409	0.0239883	0.007,0.012,0.0	0.011,0.098,0.083	-0.058	A3SS	1	75	5	65	Nalm_6
25046	ENSG00000185864.18	NPIPB4	chr16	-	21857291	21857591	21857291	21857416	21863782	21864103	25046	4,1,7	0,0,0	3,4,2	5,3,2	324	149	9.07519e-12	3.35896e-09	1.0,1.0,1.0	0.216,0.38,0.315	0.696	A3SS	4	0	3	3	Nalm_6
25119	ENSG00000260342.2	ENSG00000260342	chr16	-	18788062	18788159	18788062	18788155	18788980	18789118	25119	6,12,10	6,4,3	0,0,1	2,2,0	153	149	0.000271519	0.0164198	0.493,0.745,0.764	0.0,0.0,1.0	0.334	A3SS	10	4	0	2	Nalm_6
25197	ENSG00000250251.6	PKD1P6	chr16	-	15132719	15132974	15132719	15132873	15133263	15133423	25197	2,0,1	10,9,2	3,6,5	5,12,13	250	149	0.00250103	0.0919915	0.107,0.0,0.23	0.263,0.23,0.186	-0.114	A3SS	1	9	5	12	Nalm_6
25203	ENSG00000250251.6	PKD1P6	chr16	-	15132719	15133014	15132719	15132974	15133263	15133423	25203	6,10,6	2,0,1	7,7,13	3,6,5	189	149	0.00219286	0.0836043	0.703,1.0,0.825	0.648,0.479,0.672	0.243	A3SS	6	1	7	5	Nalm_6
25212	ENSG00000250251.6	PKD1P6	chr16	-	15132842	15133061	15132842	15132974	15133263	15133423	25212	31,32,20	2,0,1	18,32,57	3,6,5	236	149	0.00152417	0.0640987	0.907,1.0,0.927	0.791,0.771,0.878	0.131	A3SS	31	1	32	5	Nalm_6
25238	ENSG00000179889.20	PDXDC1	chr16	+	15035950	15036087	15035995	15036087	15035448	15035553	25238	9,2,5	10,1,7	6,7,9	0,0,0	194	149	7.73973e-11	2.4536e-08	0.409,0.606,0.354	1.0,1.0,1.0	-0.544	A3SS	5	7	7	0	Nalm_6
25240	ENSG00000179889.20	PDXDC1	chr16	+	15035995	15036087	15036015	15036087	15035448	15035553	25240	15,2,7	151,99,71	4,4,4	135148185	169	149	0.0022609	0.0857665	0.081,0.017,0.08	0.025,0.023,0.019	0.037	A3SS	7	99	4	148	Nalm_6
25292	ENSG00000122299.12	ZC3H7A	chr16	-	11769030	11769112	11769030	11769095	11770782	11770987	25292	12,16,12	141168105	2,7,11	180170169	166	149	0.000810804	0.0385362	0.071,0.079,0.093	0.01,0.036,0.055	0.047	A3SS	12	141	7	170	Nalm_6
25308	ENSG00000166669.14	ATF7IP2	chr16	+	10429375	10429645	10429395	10429645	10428900	10429016	25308	0,3,4	7,2,1	1,1,0	10,3,1	169	149	0.00249331	0.0918033	0.0,0.569,0.779	0.081,0.227,0.0	0.347	A3SS	3	2	1	3	Nalm_6
25360	ENSG00000067836.13	ROGDI	chr16	-	4801332	4801611	4801332	4801585	4802381	4802665	25360	8,11,4	88,57,27	0,7,8	107125105	175	149	0.00165563	0.0677723	0.072,0.141,0.112	0.0,0.046,0.061	0.073	A3SS	8	57	7	107	Nalm_6
25499	ENSG00000162066.16	AMDHD2	chr16	+	2527864	2528148	2528059	2528148	2520983	2521123	25499	38,28,17	3,3,1	29,27,33	0,0,0	344	149	0.000286908	0.0171553	0.846,0.802,0.88	1.0,1.0,1.0	-0.157	A3SS	28	3	29	0	Nalm_6
25603	ENSG00000008710.20	PKD1	chr16	-	2117790	2118462	2117790	2118171	2118675	2118845	25603	23,26,16	0,1,0	17,19,32	0,3,5	440	149	0.000155721	0.0105043	1.0,0.898,1.0	1.0,0.682,0.684	0.177	A3SS	23	0	19	3	Nalm_6
25606	ENSG00000065057.9	NTHL1	chr16	-	2046127	2046366	2046127	2046363	2047708	2047866	25606	85,59,23	2,0,1	71,74,47	5,11,2	152	149	0.00012608	0.0087641	0.977,1.0,0.958	0.933,0.868,0.958	0.059	A3SS	59	1	71	5	Nalm_6
25646	ENSG00000261732.1	ENSG00000261732	chr16	+	1667958	1668184	1667988	1668184	1667334	1667400	25646	12,16,9	5,4,2	13,8,9	2,0,0	179	149	0.000333814	0.0192799	0.666,0.769,0.789	0.844,1.0,1.0	-0.207	A3SS	12	4	9	0	Nalm_6
25709	ENSG00000007376.8	RPUSD1	chr16	-	786822	787241	786822	787179	787396	787477	25709	7,1,1	1,0,0	3,4,3	2,4,0	211	149	0.000484399	0.0259425	0.832,1.0,1.0	0.514,0.414,1.0	0.301	A3SS	1	0	3	2	Nalm_6
25776	ENSG00000161996.19	WDR90	chr16	+	658509	658614	658568	658614	658182	658344	25776	51,48,25	1,0,2	13,25,20	2,10,4	208	149	7.60043e-07	0.000114564	0.973,1.0,0.9	0.823,0.642,0.782	0.209	A3SS	48	1	20	4	Nalm_6
25777	ENSG00000161996.19	WDR90	chr16	+	658509	658653	658524	658653	658182	658344	25777	25,22,17	37,29,15	3,2,2	55,72,93	164	149	0	0	0.38,0.408,0.507	0.047,0.025,0.019	0.401	A3SS	22	29	2	72	Nalm_6
25778	ENSG00000161996.19	WDR90	chr16	+	658511	658614	658568	658614	658182	658344	25778	32,30,9	1,0,2	10,25,18	2,10,4	206	149	4.2084e-05	0.00361054	0.959,1.0,0.765	0.783,0.644,0.765	0.177	A3SS	30	1	18	4	Nalm_6
25779	ENSG00000161996.19	WDR90	chr16	+	658511	658653	658524	658653	658182	658344	25779	6,4,1	37,29,15	0,2,0	55,72,93	162	149	3.0061e-05	0.00270373	0.13,0.113,0.058	0.0,0.025,0.0	0.092	A3SS	4	29	0	72	Nalm_6
25822	ENSG00000130731.16	METTL26	chr16	-	634625	635030	634625	635012	635280	635340	25822	12,8,4	18,7,4	14,10,14	5,4,2	167	149	0.000792582	0.0378843	0.373,0.505,0.472	0.714,0.69,0.862	-0.305	A3SS	8	7	14	4	Nalm_6
25823	ENSG00000130731.16	METTL26	chr16	-	634625	635059	634625	635012	635280	635340	25823	11,8,4	18,7,4	15,10,15	5,4,2	196	149	0.000472935	0.0254055	0.317,0.465,0.432	0.695,0.655,0.851	-0.329	A3SS	8	7	15	4	Nalm_6
25824	ENSG00000130731.16	METTL26	chr16	-	634625	635030	634625	635022	635280	635340	25824	8,6,1	9,7,3	8,2,8	0,0,0	157	149	1.4166e-10	4.20777e-08	0.458,0.449,0.24	1.0,1.0,1.0	-0.618	A3SS	6	7	8	0	Nalm_6
25825	ENSG00000130731.16	METTL26	chr16	-	634625	635059	634625	635022	635280	635340	25825	7,6,1	9,7,3	9,2,9	0,0,0	186	149	1.88721e-11	6.57215e-09	0.384,0.407,0.211	1.0,1.0,1.0	-0.666	A3SS	6	7	9	0	Nalm_6
25844	ENSG00000130731.16	METTL26	chr16	-	634888	635063	634888	635012	635280	635340	25844	98,57,24	18,7,4	77,79,74	5,4,2	200	149	0.000309037	0.0181153	0.802,0.858,0.817	0.92,0.936,0.965	-0.115	A3SS	57	7	77	4	Nalm_6
25845	ENSG00000130731.16	METTL26	chr16	-	634888	635063	634888	635022	635280	635340	25845	94,55,21	9,7,3	71,71,68	0,0,0	190	149	3.30912e-08	6.96234e-06	0.891,0.86,0.846	1.0,1.0,1.0	-0.134	A3SS	55	7	71	0	Nalm_6
25857	ENSG00000242612.7	DECR2	chr16	+	406542	406729	406684	406729	406345	406397	25857	5,3,0	14,5,2	0,0,0	17,7,4	291	149	0.000324252	0.0188045	0.155,0.235,0.0	0.0,0.0,0.0	0.13	A3SS	3	5	0	7	Nalm_6
25906	ENSG00000167930.17	FAM234A	chr16	+	263997	264171	264015	264171	263699	263775	25906	13,5,3	215,167,90	0,0,1	137148146	167	149	0.000129818	0.00900626	0.051,0.026,0.029	0.0,0.0,0.006	0.033	A3SS	5	167	0	146	Nalm_6
25947	ENSG00000160294.11	MCM3AP	chr21	-	46261279	46261411	46261279	46261376	46264116	46264217	25947	162166172	5,14,3	246228346	0,0,0	184	149	6.11343e-07	9.3749e-05	0.963,0.906,0.979	1.0,1.0,1.0	-0.051	A3SS	166	5	246	0	Nalm_6
25973	ENSG00000140563.16	MCTP2	chr15	+	94278147	94278227	94278153	94278227	94231571	94231664	25973	6,7,6	55,24,16	2,0,2	44,32,39	155	149	4.56422e-05	0.00385039	0.095,0.219,0.265	0.042,0.0,0.047	0.163	A3SS	6	24	2	39	Nalm_6
26028	ENSG00000198901.14	PRC1	chr15	-	90966464	90966653	90966464	90966648	90969446	90969623	26028	15,13,10	5,4,0	5,5,16	0,0,0	154	149	2.5865e-05	0.00237159	0.744,0.759,1.0	1.0,1.0,1.0	-0.166	A3SS	13	4	5	0	Nalm_6
26035	ENSG00000198901.14	PRC1	chr15	-	90981962	90982026	90981962	90981977	90984017	90984140	26035	25,44,15	0,1,0	55,27,51	2,7,0	198	149	0.00266547	0.0964342	1.0,0.971,1.0	0.954,0.744,1.0	0.091	A3SS	25	0	51	2	Nalm_6
26037	ENSG00000166965.13	RCCD1	chr15	+	90955576	90955883	90955799	90955883	90955381	90955452	26037	3,2,3	5,1,0	3,10,8	0,0,2	372	149	0.00146638	0.0620372	0.194,0.445,1.0	1.0,1.0,0.616	-0.326	A3SS	3	1	8	0	Nalm_6
26064	ENSG00000197299.13	BLM	chr15	+	90759980	90760279	90760150	90760279	90754810	90754938	26064	12,12,4	0,1,1	11,11,15	5,7,7	319	149	1.46646e-05	0.00147889	1.0,0.849,0.651	0.507,0.423,0.5	0.357	A3SS	12	1	11	7	Nalm_6
26065	ENSG00000197299.13	BLM	chr15	+	90760146	90760279	90760150	90760279	90754810	90754938	26065	73,79,97	0,1,1	113129158	5,7,7	153	149	0.000613443	0.0311319	1.0,0.987,0.99	0.957,0.947,0.956	0.039	A3SS	79	1	129	7	Nalm_6
26232	ENSG00000170776.22	AKAP13	chr15	+	85723051	85723320	85723200	85723320	85722229	85722347	26232	15,41,19	3,7,0	36,26,42	0,0,0	298	149	6.57224e-06	0.000742201	0.714,0.745,1.0	1.0,1.0,1.0	-0.18	A3SS	19	3	36	0	Nalm_6
26235	ENSG00000170776.22	AKAP13	chr15	+	85723196	85723320	85723200	85723320	85722229	85722347	26235	2,6,2	3,7,0	2,2,2	0,0,0	153	149	4.47671e-06	0.000545649	0.394,0.455,1.0	1.0,1.0,1.0	-0.384	A3SS	2	3	2	0	Nalm_6
26247	ENSG00000189136.9	UBE2Q2P1	chr15	-	84569504	84569683	84569504	84569654	84570486	84571009	26247	3,5,2	0,1,0	4,3,4	3,6,0	178	149	9.2834e-05	0.00682204	1.0,0.807,1.0	0.527,0.295,1.0	0.328	A3SS	3	0	4	3	Nalm_6
26251	ENSG00000189136.9	UBE2Q2P1	chr15	-	84569504	84569683	84569504	84569679	84570598	84570712	26251	7,3,4	0,2,4	5,4,2	0,0,0	153	149	0.000750923	0.03641	1.0,0.594,0.493	1.0,1.0,1.0	-0.304	A3SS	4	2	4	0	Nalm_6
26258	ENSG00000166503.9	HDGFL3	chr15	-	83157902	83158041	83157902	83158030	83163998	83164075	26258	225241118	11,15,8	318277208	0,0,0	160	149	2.3523e-10	6.73252e-08	0.95,0.937,0.932	1.0,1.0,1.0	-0.06	A3SS	225	11	277	0	Nalm_6
26285	ENSG00000255769.7	GOLGA2P10	chr15	-	82475477	82475637	82475477	82475615	82476785	82476940	26285	15,13,14	21,7,4	2,7,4	18,21,27	171	149	4.87017e-06	0.00058553	0.384,0.618,0.753	0.088,0.225,0.114	0.443	A3SS	14	7	4	21	Nalm_6
26287	ENSG00000255769.7	GOLGA2P10	chr15	-	82475477	82475637	82475477	82475615	82477032	82477123	26287	4,2,1	0,0,0	0,2,1	1,10,1	171	149	3.57936e-12	1.36043e-09	1.0,1.0,1.0	0.0,0.148,0.466	0.795	A3SS	2	0	1	1	Nalm_6
26386	ENSG00000140400.18	MAN2C1	chr15	-	75363209	75363290	75363209	75363263	75363998	75364188	26386	5,8,3	0,1,0	15,13,12	4,5,5	176	149	2.9289e-05	0.00264438	1.0,0.871,1.0	0.76,0.688,0.67	0.251	A3SS	5	0	13	5	Nalm_6
26620	ENSG00000170638.10	TRABD	chr22	+	50197436	50197588	50197448	50197588	50197240	50197351	26620	45,24,12	388344192	19,40,29	435624747	161	149	0.00188567	0.0745972	0.097,0.061,0.055	0.039,0.056,0.035	0.028	A3SS	24	344	29	624	Nalm_6
26683	ENSG00000103657.14	HERC1	chr15	-	63654118	63654375	63654118	63654324	63655741	63655955	26683	4,6,4	102110118	17,11,14	106,93,211	200	149	0.00169169	0.0686131	0.028,0.039,0.025	0.107,0.081,0.047	-0.048	A3SS	4	110	14	106	Nalm_6
26705	ENSG00000103657.14	HERC1	chr15	-	63692410	63692703	63692410	63692515	63693963	63694157	26705	14,19,11	2,7,2	16,20,40	0,1,3	337	149	0.00209231	0.0808715	0.756,0.545,0.709	1.0,0.898,0.855	-0.248	A3SS	14	2	20	1	Nalm_6
26752	ENSG00000129003.19	VPS13C	chr15	-	61959447	61959595	61959447	61959590	61961588	61961893	26752	142162126	0,7,1	183124218	1,7,22	154	149	0.000838537	0.0393459	1.0,0.957,0.992	0.994,0.945,0.906	0.035	A3SS	142	1	183	7	Nalm_6
26842	ENSG00000157450.16	RNF111	chr15	+	59089644	59089696	59089666	59089696	59085658	59085785	26842	0,3,3	129,157,59	13,6,6	175142125	171	149	0.00105591	0.0471627	0.0,0.016,0.042	0.061,0.036,0.04	-0.026	A3SS	3	129	6	142	Nalm_6
26943	ENSG00000065427.15	KARS1	chr16	-	75636453	75636547	75636453	75636543	75641563	75641723	26943	17,24,10	0,0,0	32,29,22	2,3,3	153	149	0.00173118	0.0694573	1.0,1.0,1.0	0.94,0.904,0.877	0.093	A3SS	17	0	29	3	Nalm_6
26989	ENSG00000156958.15	GALK2	chr15	+	49281971	49282067	49281986	49282067	49239220	49239367	26989	16,10,9	85,55,43	4,3,6	78,71,82	164	149	9.77787e-05	0.00711149	0.146,0.142,0.16	0.045,0.037,0.062	0.101	A3SS	10	55	4	78	Nalm_6
26998	ENSG00000166200.15	COPS2	chr15	-	49128701	49128773	49128701	49128760	49129476	49129559	26998	21,25,11	151,246,93	3,0,4	320183171	162	149	1.73195e-14	8.62242e-12	0.113,0.085,0.098	0.009,0.0,0.021	0.089	A3SS	21	151	3	183	Nalm_6
27098	ENSG00000092470.12	WDR76	chr15	+	43858299	43858580	43858430	43858580	43856945	43857163	27098	2,0,5	3,6,5	0,0,1	7,4,7	280	149	0.00144925	0.0614596	0.262,0.0,0.347	0.0,0.0,0.071	0.179	A3SS	2	5	0	7	Nalm_6
27117	ENSG00000166762.19	CATSPER2	chr15	-	43649726	43649900	43649726	43649879	43668027	43668118	27117	12,8,2	1,0,0	5,6,3	5,2,4	170	149	9.14805e-07	0.000134386	0.913,1.0,1.0	0.467,0.724,0.397	0.442	A3SS	8	0	5	4	Nalm_6
27155	ENSG00000140326.13	CDAN1	chr15	-	42725488	42725670	42725488	42725646	42726096	42726160	27155	93,113,46	8,2,5	83,85,106	1,0,1	173	149	0.000158579	0.0106666	0.909,0.98,0.888	0.986,1.0,0.989	-0.066	A3SS	93	5	85	1	Nalm_6
27193	ENSG00000103994.18	ZNF106	chr15	-	42446588	42446676	42446588	42446658	42448071	42448705	27193	9,13,4	257245131	6,0,0	359289231	167	149	4.87377e-05	0.00404397	0.03,0.045,0.027	0.015,0.0,0.0	0.029	A3SS	9	245	0	289	Nalm_6
27215	ENSG00000137815.15	RTF1	chr15	+	41471151	41471349	41471171	41471349	41470256	41470392	27215	15,14,7	170183106	0,2,2	399367344	169	149	2.01472e-12	7.91271e-10	0.072,0.063,0.055	0.0,0.005,0.005	0.06	A3SS	14	170	2	367	Nalm_6
27251	ENSG00000166140.17	ZFYVE19	chr15	+	40810070	40810099	40810076	40810099	40809851	40809970	27251	101,80,41	6,7,4	98,106,67	0,1,0	155	149	6.93818e-06	0.000782277	0.942,0.917,0.908	1.0,0.99,1.0	-0.074	A3SS	80	6	98	0	Nalm_6
27289	ENSG00000128928.10	IVD	chr15	+	40433460	40433914	40433853	40433914	40416289	40416362	27289	4,1,2	0,0,0	0,4,3	2,2,3	542	149	1.27004e-11	4.51177e-09	1.0,1.0,1.0	0.0,0.355,0.216	0.81	A3SS	2	0	3	2	Nalm_6
27336	ENSG00000156970.13	BUB1B	chr15	+	40202376	40202465	40202449	40202465	40200930	40200980	27336	109,102,83	4,35,8	89149154	3,5,10	222	149	0.00246622	0.0910763	0.948,0.662,0.874	0.952,0.952,0.912	-0.111	A3SS	102	8	149	5	Nalm_6
27337	ENSG00000156970.13	BUB1B	chr15	+	40202389	40202465	40202404	40202465	40200930	40200980	27337	98,86,52	272286167	46,43,35	359377372	164	149	1.02252e-13	4.66359e-11	0.247,0.215,0.221	0.104,0.094,0.079	0.135	A3SS	86	272	43	372	Nalm_6
27339	ENSG00000156970.13	BUB1B	chr15	+	40202404	40202465	40202449	40202465	40200930	40200980	27339	359364239	4,35,8	436507511	3,5,10	194	149	7.85995e-07	0.000117973	0.986,0.889,0.958	0.991,0.987,0.975	-0.04	A3SS	359	8	507	5	Nalm_6
27349	ENSG00000086666.19	ZFAND6	chr15	+	80121711	80121820	80121759	80121820	80120327	80120498	27349	301225145	4,7,7	324304353	2,3,0	197	149	0.00114785	0.0504956	0.983,0.96,0.94	0.992,0.987,1.0	-0.032	A3SS	225	7	324	2	Nalm_6
27465	ENSG00000288000.1	ENSG00000288000	chr20	+	43534745	43534942	43534827	43534942	43534283	43534394	27465	8,0,1	6,3,4	0,0,0	3,8,14	231	149	0.000104586	0.00751382	0.462,0.0,0.139	0.0,0.0,0.0	0.2	A3SS	1	4	0	8	Nalm_6
27507	ENSG00000221926.13	TRIM16	chr17	-	15682853	15683314	15682853	15683147	15684195	15684311	27507	6,3,6	4,0,3	17,13,8	0,0,0	316	149	6.19771e-06	0.000710115	0.414,1.0,0.485	1.0,1.0,1.0	-0.367	A3SS	6	3	13	0	Nalm_6
27508	ENSG00000221926.13	TRIM16	chr17	-	15683035	15683157	15683035	15683147	15684195	15684311	27508	28,6,18	4,0,3	46,36,41	0,0,0	159	149	0.00210241	0.0811729	0.868,1.0,0.849	1.0,1.0,1.0	-0.094	A3SS	18	3	41	0	Nalm_6
27509	ENSG00000221926.13	TRIM16	chr17	-	15683035	15683371	15683035	15683147	15684195	15684311	27509	29,28,17	4,0,3	59,33,35	0,0,0	373	149	0.000298405	0.0176975	0.743,1.0,0.694	1.0,1.0,1.0	-0.188	A3SS	28	3	35	0	Nalm_6
27519	ENSG00000274471.2	HERC2P7	chr15	+	23311316	23311512	23311359	23311512	23310880	23310974	27519	3,1,5	3,6,6	0,0,0	2,2,2	192	149	3.64502e-06	0.000456073	0.437,0.115,0.393	0.0,0.0,0.0	0.315	A3SS	3	6	0	2	Nalm_6
27526	ENSG00000275835.5	TUBGCP5	chr15	-	23019218	23019334	23019218	23019283	23021958	23022161	27526	161,153,88	0,0,1	132111165	5,3,5	200	149	0.00275938	0.0988203	1.0,1.0,0.985	0.952,0.965,0.961	0.036	A3SS	153	0	132	5	Nalm_6
27527	ENSG00000275835.5	TUBGCP5	chr15	-	23019218	23019380	23019218	23019283	23021958	23022161	27527	69,57,41	0,0,1	53,34,66	5,3,5	246	149	1.77083e-05	0.00174598	1.0,1.0,0.961	0.865,0.873,0.889	0.111	A3SS	57	0	53	5	Nalm_6
27539	ENSG00000273749.5	CYFIP1	chr15	-	22881845	22882009	22881845	22881936	22882867	22883011	27539	22,11,9	306204157	7,12,7	259319333	222	149	0.00254813	0.0930942	0.046,0.035,0.037	0.018,0.025,0.014	0.02	A3SS	11	204	7	319	Nalm_6
27541	ENSG00000273749.5	CYFIP1	chr15	-	22881845	22882020	22881845	22882009	22882867	22883011	27541	11,1,0	8,2,4	3,1,1	0,0,1	160	149	1.74688e-05	0.00172478	0.561,0.318,0.0	1.0,1.0,0.482	-0.534	A3SS	1	4	1	0	Nalm_6
27679	ENSG00000126001.16	CEP250	chr20	+	35467303	35467555	35467344	35467555	35466965	35467072	27679	90,61,61	7,0,6	67,81,134	0,0,0	190	149	5.68393e-05	0.00457654	0.91,1.0,0.889	1.0,1.0,1.0	-0.067	A3SS	61	6	81	0	Nalm_6
27694	ENSG00000075413.19	MARK3	chr14	+	103466029	103466442	103466342	103466442	103465713	103465793	27694	18,12,19	0,0,1	37,25,18	6,0,1	462	149	0.000365181	0.0207358	1.0,1.0,0.86	0.665,1.0,0.853	0.114	A3SS	18	0	25	1	Nalm_6
27798	ENSG00000121903.15	ZSCAN20	chr1	+	33493186	33493615	33493189	33493615	33491024	33491702	27798	19,8,9	2,1,1	7,15,18	7,3,12	152	149	0.000862251	0.040235	0.903,0.887,0.898	0.495,0.831,0.595	0.256	A3SS	9	1	15	7	Nalm_6
27826	ENSG00000198399.16	ITSN2	chr2	-	24315131	24315245	24315131	24315221	24328051	24328115	27826	17,25,16	3,2,4	5,8,7	4,5,5	173	149	0.001709	0.0688599	0.83,0.915,0.775	0.518,0.579,0.547	0.292	A3SS	17	3	7	5	Nalm_6
27827	ENSG00000198399.16	ITSN2	chr2	-	24315131	24315245	24315131	24315224	24328051	24328115	27827	17,24,14	87,65,37	5,6,6	80,118,93	170	149	9.21807e-09	2.09538e-06	0.146,0.244,0.249	0.052,0.043,0.054	0.163	A3SS	17	65	6	93	Nalm_6
27931	ENSG00000112701.18	SENP6	chr6	+	75666724	75666941	75666779	75666941	75663220	75663518	27931	8,5,8	8,4,2	11,6,12	0,1,1	204	149	8.76651e-06	0.000956388	0.422,0.477,0.745	1.0,0.814,0.898	-0.356	A3SS	8	4	11	1	Nalm_6
27969	ENSG00000064102.15	INTS13	chr12	-	26917351	26917718	26917351	26917441	26922615	26922700	27969	27,20,11	4,3,2	50,22,31	0,3,0	426	149	0.00103052	0.0463463	0.702,0.7,0.658	1.0,0.719,1.0	-0.22	A3SS	20	3	31	0	Nalm_6
28019	ENSG00000006607.14	FARP2	chr2	+	241465656	241465778	241465673	241465778	241463898	241463980	28019	5,1,3	3,1,0	0,0,0	6,2,9	166	149	2.78598e-09	6.95943e-07	0.599,0.473,1.0	0.0,0.0,0.0	0.691	A3SS	3	1	0	6	Nalm_6
28020	ENSG00000006607.14	FARP2	chr2	+	241489710	241490044	241489961	241490044	241484241	241484331	28020	0,1,2	19,10,6	11,4,5	25,19,19	400	149	0.000729887	0.035463	0.0,0.036,0.11	0.141,0.073,0.089	-0.052	A3SS	1	10	5	19	Nalm_6
28061	ENSG00000099797.15	TECR	chr19	+	14563778	14564092	14563834	14564092	14563657	14563702	28061	521398123	16,19,2	515540317	5,6,2	205	149	1.21416e-05	0.00126275	0.959,0.938,0.978	0.987,0.985,0.991	-0.029	A3SS	398	16	515	5	Nalm_6
28076	ENSG00000174177.13	CTU2	chr16	+	88709937	88710273	88710222	88710273	88707135	88707210	28076	50,36,24	8,4,2	56,72,63	0,2,2	434	149	0.000102719	0.00741738	0.682,0.755,0.805	1.0,0.925,0.915	-0.199	A3SS	36	4	63	2	Nalm_6
28077	ENSG00000174177.13	CTU2	chr16	+	88713630	88713778	88713646	88713778	88713311	88713447	28077	5,5,4	37,25,18	1,0,1	38,44,49	165	149	5.83638e-06	0.000678614	0.109,0.153,0.167	0.023,0.0,0.018	0.129	A3SS	5	25	1	44	Nalm_6
28090	ENSG00000112759.19	SLC29A1	chr6	+	44229543	44229713	44229588	44229713	44229389	44229471	28090	51,22,3	755431138	68,53,40	666607446	194	149	0.00154232	0.0644782	0.049,0.038,0.016	0.073,0.063,0.064	-0.032	A3SS	22	431	53	607	Nalm_6
28125	ENSG00000124574.15	ABCC10	chr6	+	43438258	43438390	43438336	43438390	43437933	43438013	28125	2,1,2	0,1,0	3,4,3	4,2,1	227	149	0.000173889	0.0114566	1.0,0.396,1.0	0.33,0.568,0.663	0.278	A3SS	2	0	3	2	Nalm_6
28126	ENSG00000124574.15	ABCC10	chr6	+	43438270	43438390	43438336	43438390	43437933	43438013	28126	4,2,4	0,1,0	5,10,7	4,2,1	215	149	0.000644139	0.0323414	1.0,0.581,1.0	0.464,0.776,0.829	0.171	A3SS	4	0	7	2	Nalm_6
28216	ENSG00000063046.18	EIF4B	chr12	+	53027783	53028173	53028014	53028173	53022492	53022627	28216	313246160	117,68,41	286305272	55,66,47	380	149	0.00185131	0.0734848	0.512,0.587,0.605	0.671,0.644,0.694	-0.102	A3SS	246	68	286	55	Nalm_6
28244	ENSG00000177030.19	DEAF1	chr11	-	653173	653582	653173	653444	653961	654051	28244	8,1,1	2,2,2	0,0,0	1,2,2	287	149	6.02151e-06	0.000695563	0.675,0.206,0.206	0.0,0.0,0.0	0.362	A3SS	1	2	0	2	Nalm_6
28248	ENSG00000177030.19	DEAF1	chr11	-	653173	653582	653173	653504	653961	654051	28248	8,1,1	14,8,2	0,0,0	5,11,3	227	149	1.35732e-05	0.00138662	0.273,0.076,0.247	0.0,0.0,0.0	0.199	A3SS	1	8	0	5	Nalm_6
28251	ENSG00000177030.19	DEAF1	chr11	-	653173	653582	653173	653564	653961	654051	28251	8,1,1	6,2,3	0,0,0	2,5,1	167	149	2.46515e-07	4.28186e-05	0.543,0.308,0.229	0.0,0.0,0.0	0.36	A3SS	1	3	0	2	Nalm_6
28255	ENSG00000177030.19	DEAF1	chr11	-	653173	653624	653173	653582	653961	654051	28255	10,1,0	8,1,1	4,2,2	0,0,0	191	149	2.946e-07	5.03372e-05	0.494,0.438,0.0	1.0,1.0,1.0	-0.689	A3SS	1	1	2	0	Nalm_6
28262	ENSG00000001167.15	NFYA	chr6	+	41079004	41079164	41079028	41079164	41072982	41073084	28262	113,93,34	224,199,67	30,35,28	228259247	173	149	0	0	0.303,0.287,0.304	0.102,0.104,0.089	0.2	A3SS	93	199	30	247	Nalm_6
28263	ENSG00000001167.15	NFYA	chr6	+	41079004	41079164	41079043	41079164	41072982	41073084	28263	186,147,82	2,0,0	98,94,140	10,9,3	188	149	4.76369e-07	7.63637e-05	0.987,1.0,1.0	0.886,0.892,0.974	0.078	A3SS	147	0	98	9	Nalm_6
28299	ENSG00000206149.11	HERC2P9	chr15	+	28618221	28618636	28618523	28618636	28612058	28612173	28299	1,4,1	1,0,0	1,1,2	1,1,1	451	149	0.000106405	0.00762124	0.248,1.0,1.0	0.248,0.248,0.398	0.451	A3SS	1	0	1	1	Nalm_6
28381	ENSG00000096070.19	BRPF3	chr6	+	36204357	36204814	36204675	36204814	36200405	36201770	28381	8,5,4	0,5,3	14,10,14	0,0,0	467	149	1.28897e-06	0.000181519	1.0,0.242,0.298	1.0,1.0,1.0	-0.487	A3SS	5	3	14	0	Nalm_6
28576	ENSG00000204410.16	MSH5	chr6	+	31760659	31760839	31760693	31760839	31760089	31760216	28576	1,0,1	4,3,2	3,3,2	0,2,0	183	149	9.09325e-08	1.72806e-05	0.169,0.0,0.289	1.0,0.55,1.0	-0.697	A3SS	1	3	3	0	Nalm_6
28668	ENSG00000170275.15	CRTAP	chr3	+	33124374	33124579	33124407	33124579	33120343	33120493	28668	51,56,27	300198149	0,0,0	262360534	182	149	0	0	0.122,0.188,0.129	0.0,0.0,0.0	0.146	A3SS	51	198	0	360	Nalm_6
28726	ENSG00000144589.22	STK11IP	chr2	+	219614160	219614577	219614475	219614577	219613751	219613930	28726	33,45,16	0,0,0	19,48,43	2,4,1	464	149	0.000448007	0.0243439	1.0,1.0,1.0	0.753,0.794,0.932	0.174	A3SS	33	0	43	2	Nalm_6
28744	ENSG00000206503.13	HLA-A	chr6	+	29944465	29944616	29944499	29944616	29944121	29944397	28744	53,34,16	726710478	54,37,78	608375827	183	149	0.000190214	0.012348	0.056,0.038,0.027	0.067,0.074,0.071	-0.03	A3SS	34	710	54	608	Nalm_6
28768	ENSG00000226942.2	IL9RP3	chr16	-	34846	34992	34846	34987	35538	35715	28768	1,6,2	3,2,1	3,1,4	1,0,0	154	149	0.00031028	0.0181581	0.244,0.744,0.659	0.744,1.0,1.0	-0.366	A3SS	2	2	3	0	Nalm_6
28773	ENSG00000158691.15	ZSCAN12	chr6	-	28392901	28393080	28392901	28393046	28398003	28398473	28773	1,1,0	109,79,40	9,5,5	134,130,87	183	149	0.000815654	0.0386992	0.007,0.01,0.0	0.052,0.03,0.045	-0.037	A3SS	1	79	5	130	Nalm_6
28868	ENSG00000214176.10	PLEKHM1P1	chr17	-	64781394	64781616	64781394	64781543	64785221	64785367	28868	4,6,3	1,0,1	6,8,11	1,8,4	222	149	0.00103625	0.0465416	0.729,1.0,0.668	0.801,0.402,0.649	0.182	A3SS	4	1	8	4	Nalm_6
28869	ENSG00000214176.10	PLEKHM1P1	chr17	-	64781394	64781680	64781394	64781543	64785221	64785367	28869	10,14,9	1,0,1	14,8,13	1,8,4	286	149	0.000187507	0.0122284	0.839,1.0,0.824	0.879,0.343,0.629	0.271	A3SS	10	1	13	4	Nalm_6
28896	ENSG00000166783.22	MARF1	chr16	-	15622933	15623123	15622933	15623096	15624768	15624927	28896	86,94,63	47,51,29	97,79,115	22,24,23	176	149	2.55008e-05	0.00234733	0.608,0.609,0.648	0.789,0.736,0.809	-0.156	A3SS	86	47	97	23	Nalm_6
29019	ENSG00000159314.12	ARHGAP27	chr17	-	45396206	45396580	45396206	45396284	45396667	45396790	29019	47,54,27	1,1,0	27,62,73	3,2,4	445	149	0.00212817	0.0820333	0.94,0.948,1.0	0.751,0.912,0.859	0.122	A3SS	47	1	62	3	Nalm_6
29057	ENSG00000124784.9	RIOK1	chr6	+	7395006	7395143	7395052	7395143	7393098	7393303	29057	36,28,16	131,117,61	22,25,20	222156149	195	149	0.000387266	0.0217453	0.174,0.155,0.167	0.07,0.109,0.093	0.075	A3SS	28	117	22	156	Nalm_6
29081	ENSG00000165548.11	TMEM63C	chr14	+	77239265	77239492	77239411	77239492	77238693	77238767	29081	6,5,2	27,17,11	1,0,0	38,31,51	295	149	5.84651e-06	0.000678675	0.101,0.129,0.084	0.013,0.0,0.0	0.1	A3SS	5	17	0	38	Nalm_6
29090	ENSG00000132300.19	PTCD3	chr2	+	86108331	86108536	86108499	86108536	86106247	86106351	29090	34,35,18	6,2,2	63,32,15	0,2,1	317	149	0.00197993	0.0774596	0.727,0.892,0.809	1.0,0.883,0.876	-0.11	A3SS	34	2	32	1	Nalm_6
29099	ENSG00000132300.19	PTCD3	chr2	+	86127861	86127991	86127940	86127991	86127160	86127305	29099	78,126,47	361372240	135,93,98	285303289	228	149	0.00254261	0.0929408	0.124,0.181,0.113	0.236,0.167,0.181	-0.055	A3SS	78	361	98	289	Nalm_6
29185	ENSG00000196923.14	PDLIM7	chr5	-	177489770	177489841	177489770	177489832	177490869	177490906	29185	20,14,7	133,144,59	2,7,5	102176179	158	149	2.62262e-06	0.000339567	0.124,0.084,0.101	0.018,0.036,0.026	0.076	A3SS	14	133	5	176	Nalm_6
29188	ENSG00000196923.14	PDLIM7	chr5	-	177489770	177489995	177489770	177489841	177490869	177490906	29188	4,1,1	15,11,4	4,4,9	1,2,0	303	149	3.11752e-07	5.28514e-05	0.116,0.043,0.109	0.663,0.496,1.0	-0.63	A3SS	1	11	4	1	Nalm_6
29189	ENSG00000196923.14	PDLIM7	chr5	-	177489770	177490027	177489770	177489841	177490869	177490906	29189	5,3,3	15,11,4	5,6,10	1,2,0	335	149	8.9452e-07	0.00013184	0.129,0.108,0.25	0.69,0.572,1.0	-0.592	A3SS	3	11	6	1	Nalm_6
29190	ENSG00000196923.14	PDLIM7	chr5	-	177489770	177490031	177489770	177489841	177490869	177490906	29190	3,1,2	15,11,4	4,6,11	1,2,0	339	149	1.99621e-08	4.30243e-06	0.081,0.038,0.18	0.637,0.569,1.0	-0.636	A3SS	2	11	6	1	Nalm_6
29194	ENSG00000196923.14	PDLIM7	chr5	-	177489810	177490099	177489810	177489841	177490869	177490906	29194	5,3,1	15,11,4	4,5,12	1,2,0	407	149	2.28393e-06	0.000300112	0.109,0.091,0.084	0.594,0.478,1.0	-0.596	A3SS	3	11	5	1	Nalm_6
29277	ENSG00000063245.15	EPN1	chr19	+	55678482	55678855	55678506	55678855	55675244	55675435	29277	7,0,2	17,12,14	0,0,0	3,2,12	173	149	0.000113289	0.00804103	0.262,0.0,0.11	0.0,0.0,0.0	0.124	A3SS	2	14	0	3	Nalm_6
29279	ENSG00000063245.15	EPN1	chr19	+	55678506	55678855	55678526	55678855	55675244	55675435	29279	17,16,14	162114106	3,4,13	92142233	169	149	6.41703e-05	0.00504611	0.085,0.11,0.104	0.028,0.024,0.047	0.067	A3SS	16	114	4	142	Nalm_6
29294	ENSG00000040275.17	SPDL1	chr5	+	169596537	169596701	169596560	169596701	169594570	169594681	29294	6,5,3	41,75,59	0,0,0	133,91,83	172	149	2.75266e-05	0.00250446	0.113,0.055,0.042	0.0,0.0,0.0	0.07	A3SS	5	59	0	91	Nalm_6
29317	ENSG00000137221.14	TJAP1	chr6	+	43504298	43504667	43504587	43504667	43503622	43503706	29317	4,3,2	6,3,2	5,5,7	1,0,0	438	149	1.07342e-07	1.99695e-05	0.185,0.254,0.254	0.63,1.0,1.0	-0.646	A3SS	3	3	5	0	Nalm_6
29318	ENSG00000137221.14	TJAP1	chr6	+	43504301	43504667	43504587	43504667	43503622	43503706	29318	5,1,2	6,3,2	6,3,1	1,0,0	435	149	1.68701e-06	0.000229348	0.222,0.102,0.255	0.673,1.0,1.0	-0.698	A3SS	2	3	3	0	Nalm_6
29337	ENSG00000241956.11	ENSG00000241956	chr5	+	164801233	164801355	164801237	164801355	164722764	164722807	29337	0,0,1	39,28,15	4,0,5	27,23,38	153	149	0.00165822	0.0678391	0.0,0.0,0.061	0.126,0.0,0.114	-0.06	A3SS	0	28	4	27	Nalm_6
29344	ENSG00000156140.10	ADAMTS3	chr4	-	72288750	72288883	72288750	72288868	72290854	72291062	29344	3,4,2	18,16,9	1,0,0	29,13,25	164	149	8.93695e-05	0.00662252	0.132,0.185,0.168	0.03,0.0,0.0	0.152	A3SS	3	16	0	25	Nalm_6
29348	ENSG00000038274.17	MAT2B	chr5	+	163513820	163513994	163513841	163513994	163513554	163513669	29348	12,15,11	560436328	6,5,6	443524487	170	149	0.00172553	0.0692699	0.018,0.029,0.029	0.012,0.008,0.011	0.015	A3SS	12	436	6	487	Nalm_6
29369	ENSG00000167323.12	STIM1	chr11	+	4083241	4083498	4083262	4083498	4082881	4082982	29369	4,8,4	57,59,39	0,0,0	42,43,78	170	149	5.44283e-06	0.000640226	0.058,0.106,0.082	0.0,0.0,0.0	0.082	A3SS	4	57	0	43	Nalm_6
29378	ENSG00000115904.15	SOS1	chr2	-	39058672	39058827	39058672	39058804	39067627	39068678	29378	31,18,19	83,117,75	6,11,20	105124127	172	149	0.000217139	0.0138638	0.244,0.118,0.18	0.047,0.071,0.12	0.101	A3SS	19	83	11	124	Nalm_6
29405	ENSG00000041988.16	THAP3	chr1	+	6632795	6633121	6632913	6633121	6632390	6632495	29405	26,18,14	4,4,1	11,30,29	1,0,0	267	149	6.52515e-05	0.00511407	0.784,0.715,0.887	0.86,1.0,1.0	-0.158	A3SS	18	4	29	0	Nalm_6
29430	ENSG00000155508.14	CNOT8	chr5	+	154863206	154863395	154863267	154863395	154858651	154858768	29430	384354150	12,9,4	323412322	0,0,0	210	149	7.22411e-06	0.000808071	0.958,0.965,0.964	1.0,1.0,1.0	-0.038	A3SS	354	9	323	0	Nalm_6
29432	ENSG00000155508.14	CNOT8	chr5	+	154863211	154863395	154863267	154863395	154858651	154858768	29432	38,35,24	12,9,4	40,29,30	0,0,0	205	149	1.21074e-10	3.65777e-08	0.697,0.739,0.813	1.0,1.0,1.0	-0.25	A3SS	35	9	30	0	Nalm_6
29453	ENSG00000127054.22	INTS11	chr1	-	1314300	1314619	1314300	1314365	1314823	1315433	29453	46,34,17	202,139,97	17,33,26	171218228	403	149	0.0015765	0.0654811	0.078,0.083,0.061	0.035,0.053,0.04	0.031	A3SS	34	139	26	218	Nalm_6
29454	ENSG00000127054.22	INTS11	chr1	-	1314300	1314645	1314300	1314365	1314823	1315433	29454	45,34,17	202,139,97	17,33,25	171218228	429	149	0.00154887	0.0646756	0.072,0.078,0.057	0.033,0.05,0.037	0.029	A3SS	34	139	25	218	Nalm_6
29479	ENSG00000160957.15	RECQL4	chr8	-	144513927	144514352	144513927	144514230	144514441	144514525	29479	176,156,83	6,3,2	118183223	14,14,10	271	149	0.000819793	0.0388435	0.942,0.966,0.958	0.823,0.878,0.925	0.08	A3SS	156	3	183	14	Nalm_6
29480	ENSG00000160957.15	RECQL4	chr8	-	144514188	144514362	144514188	144514230	144514441	144514525	29480	352286195	6,3,2	240369448	14,14,10	281	149	0.000663464	0.0329606	0.969,0.981,0.981	0.901,0.933,0.96	0.046	A3SS	286	3	369	14	Nalm_6
29566	ENSG00000109065.12	NAT9	chr17	-	74773575	74773688	74773575	74773685	74773865	74774042	29566	12,7,4	5,0,4	8,7,7	0,0,1	152	149	0.000186132	0.0121612	0.702,1.0,0.495	1.0,1.0,0.873	-0.225	A3SS	7	4	7	0	Nalm_6
29634	ENSG00000127481.15	UBR4	chr1	-	19153767	19153954	19153767	19153939	19154917	19155078	29634	67,56,50	226242164	21,15,14	257202317	164	149	1.11022e-16	6.65136e-14	0.212,0.174,0.217	0.069,0.063,0.039	0.144	A3SS	56	226	15	257	Nalm_6
29753	ENSG00000140365.16	COMMD4	chr15	+	75338990	75339104	75339036	75339104	75338645	75338685	29753	79,70,36	0,9,2	76,83,61	0,1,1	195	149	0.00122034	0.0530571	1.0,0.856,0.932	1.0,0.984,0.979	-0.058	A3SS	70	2	76	1	Nalm_6
29765	ENSG00000156398.13	SFXN2	chr10	+	102729322	102729808	102729722	102729808	102728430	102728529	29765	69,43,21	12,8,8	117,78,75	5,4,8	549	149	0.000643774	0.0323414	0.609,0.593,0.416	0.864,0.841,0.718	-0.268	A3SS	43	8	78	5	Nalm_6
29794	ENSG00000113119.13	TMCO6	chr5	+	140643516	140643675	140643567	140643675	140642924	140643041	29794	4,8,2	4,2,1	4,7,3	0,0,2	200	149	0.00276607	0.0990099	0.427,0.749,0.598	1.0,1.0,0.528	-0.251	A3SS	4	2	4	0	Nalm_6
29795	ENSG00000113119.13	TMCO6	chr5	+	140643516	140643912	140643902	140643912	140642924	140643041	29795	92,63,46	2,2,0	85,82,80	7,6,4	535	149	0.00182668	0.0727114	0.928,0.898,1.0	0.772,0.792,0.848	0.138	A3SS	63	2	82	6	Nalm_6
29798	ENSG00000113119.13	TMCO6	chr5	+	140643567	140643912	140643902	140643912	140642924	140643041	29798	86,52,44	2,2,0	72,69,73	7,6,4	484	149	0.0014082	0.0599347	0.93,0.889,1.0	0.76,0.78,0.849	0.143	A3SS	52	2	72	6	Nalm_6
29829	ENSG00000170476.16	MZB1	chr5	-	139388460	139388622	139388460	139388601	139389679	139390081	29829	1,0,1	278,202,61	0,4,6	11,10,11	170	149	1.49275e-06	0.000206514	0.003,0.0,0.014	0.0,0.26,0.323	-0.189	A3SS	1	202	4	11	Nalm_6
29830	ENSG00000170476.16	MZB1	chr5	-	139388460	139388625	139388460	139388601	139389679	139390081	29830	2,0,1	278,202,61	0,4,4	11,10,11	173	149	0.000101632	0.0073464	0.006,0.0,0.014	0.0,0.256,0.238	-0.158	A3SS	1	202	4	11	Nalm_6
29862	ENSG00000120709.11	FAM53C	chr5	+	138336788	138336985	138336873	138336985	138335384	138335485	29862	4,4,3	2,2,2	1,3,5	0,2,0	234	149	0.00242213	0.0899316	0.56,0.56,0.489	1.0,0.489,1.0	-0.293	A3SS	4	2	3	0	Nalm_6
29907	ENSG00000130227.17	XPO7	chr8	+	21995477	21995599	21995491	21995599	21991867	21991974	29907	10,10,7	1,3,4	8,6,2	0,0,0	163	149	1.30755e-05	0.00134159	0.901,0.753,0.615	1.0,1.0,1.0	-0.244	A3SS	10	3	6	0	Nalm_6
29931	ENSG00000271816.1	BMS1P4	chr10	-	73716118	73716180	73716118	73716176	73718014	73718165	29931	2,9,1	3,7,0	5,1,7	0,1,1	153	149	0.00154191	0.0644782	0.394,0.556,1.0	1.0,0.493,0.872	-0.138	A3SS	2	3	5	1	Nalm_6
29934	ENSG00000271816.1	BMS1P4	chr10	-	73724774	73724838	73724774	73724828	73725960	73726040	29934	3,5,1	6,8,1	2,0,7	0,1,0	159	149	0.000235642	0.0146793	0.319,0.369,0.484	1.0,0.0,1.0	-0.276	A3SS	3	6	2	0	Nalm_6
29937	ENSG00000119048.8	UBE2B	chr5	+	134388544	134388588	134388547	134388588	134388351	134388413	29937	1,5,2	0,1,0	0,0,0	1,3,1	152	149	5.11813e-14	2.39617e-11	1.0,0.831,1.0	0.0,0.0,0.0	0.944	A3SS	2	0	0	1	Nalm_6
29942	ENSG00000164402.14	SEPTIN8	chr5	-	132759580	132760054	132759580	132760013	132760801	132760992	29942	2,2,1	13,21,6	4,1,2	0,1,0	190	149	3.93997e-08	8.05007e-06	0.108,0.069,0.116	1.0,0.44,1.0	-0.716	A3SS	2	13	2	0	Nalm_6
29943	ENSG00000164402.14	SEPTIN8	chr5	-	132759936	132760118	132759936	132760013	132760801	132760992	29943	4,3,0	13,21,6	4,1,2	0,1,0	254	149	3.56199e-07	6.00981e-05	0.153,0.077,0.0	1.0,0.37,1.0	-0.713	A3SS	3	13	2	0	Nalm_6
29944	ENSG00000164402.14	SEPTIN8	chr5	-	132759936	132760198	132759936	132760013	132760801	132760992	29944	5,3,0	13,21,6	4,1,3	0,1,0	334	149	5.70539e-07	8.88407e-05	0.146,0.06,0.0	1.0,0.308,1.0	-0.701	A3SS	3	13	3	0	Nalm_6
30064	ENSG00000075914.13	EXOSC7	chr3	+	45005275	45005375	45005290	45005375	45001537	45001608	30064	22,12,5	220,128,46	5,4,3	173159112	164	149	2.04927e-05	0.00195772	0.083,0.078,0.09	0.026,0.022,0.024	0.06	A3SS	12	128	4	159	Nalm_6
30071	ENSG00000070756.17	PABPC1	chr8	-	100712361	100712726	100712361	100712457	100713086	100713181	30071	12831078393	71,62,32	1208867752	27,12,16	418	149	1.12051e-11	4.08318e-09	0.866,0.861,0.814	0.941,0.963,0.944	-0.102	A3SS	1078	62	867	16	Nalm_6
30099	ENSG00000255152.8	MSH5-SAPCD1	chr6	+	31763093	31763550	31763422	31763550	31762443	31762570	30099	6,6,10	2,2,2	17,9,13	0,0,0	478	149	4.54924e-06	0.000553535	0.483,0.483,0.609	1.0,1.0,1.0	-0.475	A3SS	6	2	13	0	Nalm_6
30100	ENSG00000255152.8	MSH5-SAPCD1	chr6	+	31763414	31763550	31763422	31763550	31762443	31762570	30100	0,3,3	2,2,2	5,7,7	0,0,0	157	149	1.33469e-05	0.0013657	0.0,0.587,0.587	1.0,1.0,1.0	-0.609	A3SS	3	2	7	0	Nalm_6
30104	ENSG00000255152.8	MSH5-SAPCD1	chr6	+	31764063	31764159	31764076	31764159	31763414	31763555	30104	23,34,19	7,3,8	42,31,51	3,3,0	162	149	0.000331331	0.0191678	0.751,0.912,0.686	0.928,0.905,1.0	-0.161	A3SS	23	7	42	3	Nalm_6
30164	ENSG00000112893.10	MAN2A1	chr5	+	109847627	109847790	109847656	109847790	109845864	109846006	30164	7,10,2	31,46,21	3,6,8	97,104,90	178	149	0.00216525	0.0828751	0.159,0.154,0.074	0.025,0.046,0.069	0.082	A3SS	7	31	6	97	Nalm_6
30171	ENSG00000123200.17	ZC3H13	chr13	-	46038744	46039014	46038744	46038944	46042163	46042275	30171	4,4,4	0,1,1	4,6,1	4,4,3	219	149	9.40628e-05	0.00690517	1.0,0.731,0.731	0.405,0.505,0.185	0.456	A3SS	4	1	4	4	Nalm_6
30172	ENSG00000123200.17	ZC3H13	chr13	-	46038744	46039030	46038744	46038944	46042163	46042275	30172	6,6,4	0,1,1	3,5,1	4,4,3	235	149	8.99761e-06	0.00097858	1.0,0.792,0.717	0.322,0.442,0.174	0.524	A3SS	6	1	3	4	Nalm_6
30173	ENSG00000123200.17	ZC3H13	chr13	-	46038744	46039184	46038744	46038944	46042163	46042275	30173	4,6,5	0,1,1	3,5,1	4,4,3	389	149	1.98055e-05	0.00190235	1.0,0.697,0.657	0.223,0.324,0.113	0.565	A3SS	5	1	3	4	Nalm_6
30177	ENSG00000123200.17	ZC3H13	chr13	-	46038896	46039351	46038896	46038944	46042163	46042275	30177	5,5,5	0,1,1	5,7,2	4,4,3	556	149	0.000302119	0.0178281	1.0,0.573,0.573	0.251,0.319,0.152	0.475	A3SS	5	1	5	4	Nalm_6
30179	ENSG00000123200.17	ZC3H13	chr13	-	46038896	46039351	46038896	46039030	46042163	46042275	30179	1,1,1	2,2,0	2,2,1	0,0,0	470	149	3.86318e-06	0.000479129	0.137,0.137,1.0	1.0,1.0,1.0	-0.575	A3SS	1	2	2	0	Nalm_6
30188	ENSG00000151893.15	CACUL1	chr10	-	118701305	118701427	118701305	118701408	118707491	118707587	30188	13,16,9	216188122	8,4,9	255179299	168	149	0.000838746	0.0393459	0.051,0.07,0.061	0.027,0.019,0.026	0.037	A3SS	13	188	8	255	Nalm_6
30314	ENSG00000047410.14	TPR	chr1	-	186331497	186331596	186331497	186331581	186332194	186332343	30314	22,30,25	178,266,94	11,6,9	530275264	164	149	2.65343e-14	1.27607e-11	0.101,0.093,0.195	0.019,0.019,0.03	0.107	A3SS	25	178	9	275	Nalm_6
30316	ENSG00000047410.14	TPR	chr1	-	186332194	186332361	186332194	186332327	186333121	186333394	30316	6,10,9	6,7,1	38,16,11	0,0,0	183	149	7.53929e-09	1.72486e-06	0.449,0.538,0.88	1.0,1.0,1.0	-0.378	A3SS	9	6	16	0	Nalm_6
30324	ENSG00000047410.14	TPR	chr1	-	186353687	186353880	186353687	186353870	186355409	186355558	30324	2,8,4	0,5,2	3,3,1	0,0,0	159	149	7.66551e-05	0.00583321	1.0,0.6,0.652	1.0,1.0,1.0	-0.249	A3SS	4	2	3	0	Nalm_6
30328	ENSG00000047410.14	TPR	chr1	-	186355634	186355785	186355634	186355768	186356285	186356538	30328	4,40,7	166238109	5,2,2	392290221	166	149	1.64957e-12	6.55139e-10	0.021,0.131,0.055	0.011,0.006,0.008	0.061	A3SS	7	166	2	290	Nalm_6
30329	ENSG00000047410.14	TPR	chr1	-	186356285	186356739	186356285	186356449	186357396	186357623	30329	31,77,36	146202101	76,42,45	420310179	439	149	0.000314483	0.0183888	0.067,0.115,0.108	0.058,0.044,0.079	0.036	A3SS	36	146	45	310	Nalm_6
30330	ENSG00000047410.14	TPR	chr1	-	186357396	186357508	186357396	186357498	186358542	186358650	30330	8,21,7	3,4,0	23,14,10	0,0,0	159	149	0.000798667	0.0380978	0.714,0.831,1.0	1.0,1.0,1.0	-0.152	A3SS	8	3	14	0	Nalm_6
30333	ENSG00000047410.14	TPR	chr1	-	186360272	186360384	186360272	186360364	186360764	186360905	30333	7,21,4	273380151	8,2,6	763452320	169	149	3.35098e-05	0.0029798	0.022,0.046,0.023	0.009,0.004,0.016	0.021	A3SS	7	273	6	452	Nalm_6
30446	ENSG00000146085.8	MMUT	chr6	-	49448815	49448951	49448815	49448927	49451465	49451714	30446	5,11,23	30,54,45	5,1,6	95113127	173	149	1.45115e-09	3.74407e-07	0.126,0.149,0.306	0.043,0.008,0.039	0.164	A3SS	11	45	5	113	Nalm_6
30517	ENSG00000071082.11	RPL31	chr2	+	101023624	101024032	101023637	101024032	101005958	101006071	30517	24,25,11	4,7,3	4,4,1	0,0,0	162	149	1.43512e-05	0.00145768	0.847,0.767,0.771	1.0,1.0,1.0	-0.205	A3SS	24	4	4	0	Nalm_6
30615	ENSG00000113048.17	MRPS27	chr5	-	72227892	72228383	72227892	72228368	72232442	72232558	30615	16,8,18	562511467	1,0,2	576519657	164	149	3.57813e-05	0.00315009	0.025,0.014,0.034	0.002,0.0,0.003	0.023	A3SS	16	511	1	576	Nalm_6
30672	ENSG00000129173.13	E2F8	chr11	-	19232233	19232361	19232233	19232296	19234359	19234521	30672	123,94,127	8,36,11	176142199	8,8,3	214	149	5.5106e-05	0.0044675	0.915,0.645,0.889	0.939,0.925,0.979	-0.131	A3SS	123	11	176	8	Nalm_6
30673	ENSG00000129173.13	E2F8	chr11	-	19232233	19232371	19232233	19232296	19234359	19234521	30673	401301342	8,36,11	552402576	8,8,3	224	149	1.06363e-07	1.98396e-05	0.971,0.848,0.954	0.979,0.971,0.992	-0.056	A3SS	342	11	552	8	Nalm_6
30691	ENSG00000123219.13	CENPK	chr5	-	65554796	65554933	65554796	65554898	65561462	65561564	30691	38,63,20	5,3,0	76,47,34	15,21,4	184	149	0.000418225	0.0231346	0.86,0.944,1.0	0.804,0.644,0.873	0.161	A3SS	38	3	47	15	Nalm_6
30717	ENSG00000072274.13	TFRC	chr3	-	196055079	196055319	196055079	196055301	196058283	196058365	30717	55,35,17	13791231550	2,2,0	126814221437	167	149	4.09672e-14	1.93076e-11	0.034,0.025,0.027	0.001,0.001,0.0	0.028	A3SS	35	1231	2	1422	Nalm_6
30870	ENSG00000084774.14	CAD	chr2	+	27241030	27241227	27241057	27241227	27240910	27240955	30870	22,19,3	458289190	8,5,2	221238272	176	149	0.00268172	0.096818	0.039,0.053,0.013	0.03,0.017,0.006	0.017	A3SS	19	289	5	238	Nalm_6
30882	ENSG00000155903.14	RASA2	chr3	+	141555805	141555912	141555839	141555912	141540532	141540609	30882	19,19,7	1,1,0	24,23,19	4,5,1	183	149	0.00122588	0.0532057	0.939,0.939,1.0	0.83,0.789,0.939	0.107	A3SS	19	1	23	4	Nalm_6
30958	ENSG00000139719.11	VPS33A	chr12	-	122232744	122232995	122232744	122232968	122235785	122235923	30958	9,5,1	50,53,33	0,0,0	53,62,52	176	149	5.31028e-06	0.000628819	0.132,0.074,0.025	0.0,0.0,0.0	0.077	A3SS	5	50	0	53	Nalm_6
30974	ENSG00000185619.18	PCGF3	chr4	+	734766	734943	734930	734943	733671	733789	30974	11,18,4	96,83,22	51,42,58	151147163	313	149	0.000680501	0.0335711	0.052,0.094,0.08	0.139,0.12,0.145	-0.059	A3SS	11	83	51	151	Nalm_6
30977	ENSG00000185619.18	PCGF3	chr4	+	734792	734943	734930	734943	733671	733789	30977	5,9,4	96,83,22	35,27,36	151147163	287	149	0.000326218	0.0188875	0.026,0.053,0.086	0.107,0.087,0.103	-0.044	A3SS	5	83	35	151	Nalm_6
30981	ENSG00000185619.18	PCGF3	chr4	+	743416	743538	743473	743538	737465	737521	30981	1,3,0	75,98,30	15,9,6	167187188	206	149	0.00244953	0.0907633	0.01,0.022,0.0	0.061,0.034,0.023	-0.029	A3SS	1	75	9	187	Nalm_6
31137	ENSG00000197969.14	VPS13A	chr9	+	77370872	77370935	77370889	77370935	77370414	77370578	31137	11,9,3	117,198,57	1,1,0	288133162	166	149	8.94676e-07	0.00013184	0.078,0.039,0.045	0.003,0.007,0.0	0.051	A3SS	9	117	1	162	Nalm_6
31146	ENSG00000160218.13	TRAPPC10	chr21	+	44032758	44032935	44032801	44032935	44032090	44032172	31146	3,0,2	14,10,6	1,4,9	2,2,1	192	149	0.000120374	0.00843379	0.143,0.0,0.206	0.28,0.608,0.875	-0.471	A3SS	2	10	4	2	Nalm_6
31147	ENSG00000160218.13	TRAPPC10	chr21	+	44032758	44032935	44032807	44032935	44032090	44032172	31147	4,1,2	4,3,0	1,4,9	0,0,0	198	149	1.77502e-05	0.00174768	0.429,0.201,1.0	1.0,1.0,1.0	-0.457	A3SS	2	3	4	0	Nalm_6
31150	ENSG00000160218.13	TRAPPC10	chr21	+	44032801	44032935	44032807	44032935	44032090	44032172	31150	15,11,6	4,3,0	2,2,1	0,0,0	155	149	0.000541452	0.0282699	0.783,0.779,1.0	1.0,1.0,1.0	-0.146	A3SS	11	3	2	0	Nalm_6
31264	ENSG00000182979.18	MTA1	chr14	+	105458163	105458371	105458188	105458371	105454192	105454310	31264	8,5,3	8,5,3	0,1,0	6,6,9	174	149	6.46642e-08	1.27692e-05	0.461,0.461,0.461	0.0,0.125,0.0	0.419	A3SS	5	5	0	6	Nalm_6
31362	ENSG00000164221.13	CCDC112	chr5	-	115284786	115284906	115284786	115284891	115296426	115296693	31362	7,4,0	2,3,4	4,9,3	2,0,0	164	149	0.000220957	0.0140219	0.761,0.548,0.0	0.645,1.0,1.0	-0.445	A3SS	4	3	4	0	Nalm_6
31363	ENSG00000164221.13	CCDC112	chr5	-	115284786	115284908	115284786	115284891	115296426	115296693	31363	34,39,11	2,3,4	52,37,19	2,0,0	166	149	0.00116248	0.0509688	0.938,0.921,0.712	0.959,1.0,1.0	-0.129	A3SS	34	3	37	0	Nalm_6
31364	ENSG00000164221.13	CCDC112	chr5	-	115284786	115284929	115284786	115284891	115296426	115296693	31364	12,14,2	2,3,4	10,13,3	2,0,0	187	149	0.000709091	0.0348546	0.827,0.788,0.285	0.799,1.0,1.0	-0.3	A3SS	12	3	10	0	Nalm_6
31403	ENSG00000221978.13	CCNL2	chr1	-	1395393	1395537	1395393	1395514	1398232	1398302	31403	15,16,8	322253163	3,2,7	384396430	172	149	1.10764e-07	2.04984e-05	0.039,0.052,0.041	0.007,0.004,0.014	0.036	A3SS	15	253	3	396	Nalm_6
31482	ENSG00000129292.21	PHF20L1	chr8	+	132794393	132794581	132794409	132794581	132777822	132777911	31482	16,13,3	114,170,70	5,6,3	139122138	165	149	0.00220597	0.0839337	0.112,0.065,0.037	0.031,0.043,0.019	0.04	A3SS	13	114	5	138	Nalm_6
31514	ENSG00000185813.11	PCYT2	chr17	-	81908875	81909321	81908875	81909035	81909513	81909602	31514	115,68,34	4,4,0	68118126	1,0,0	435	149	0.00166907	0.0680076	0.908,0.853,1.0	0.959,1.0,1.0	-0.066	A3SS	68	4	118	0	Nalm_6
31582	ENSG00000168538.16	TRAPPC11	chr4	+	183706725	183706940	183706786	183706940	183704978	183705070	31582	3,0,1	1,10,1	8,4,2	1,1,0	210	149	5.43174e-06	0.000639986	0.68,0.0,0.415	0.85,0.739,1.0	-0.498	A3SS	1	1	4	1	Nalm_6
31589	ENSG00000182552.15	RWDD4	chr4	-	183655880	183655974	183655880	183655961	183658928	183659203	31589	97,78,18	200,188,81	14,27,15	230275177	162	149	4.66294e-15	2.49729e-12	0.308,0.276,0.17	0.053,0.083,0.072	0.182	A3SS	78	188	15	230	Nalm_6
31626	ENSG00000188566.15	NDOR1	chr9	+	137215296	137215521	137215427	137215521	137215094	137215202	31626	25,22,14	0,0,2	11,31,35	2,5,3	280	149	0.000975204	0.0444208	1.0,1.0,0.788	0.745,0.767,0.861	0.138	A3SS	22	0	31	3	Nalm_6
31628	ENSG00000188566.15	NDOR1	chr9	+	137215311	137215521	137215427	137215521	137215094	137215202	31628	25,19,14	0,0,2	11,28,33	2,5,3	265	149	0.000894066	0.041473	1.0,1.0,0.797	0.756,0.759,0.861	0.14	A3SS	19	0	28	3	Nalm_6
31644	ENSG00000275052.5	PPP4R3B	chr2	-	55574368	55574413	55574368	55574401	55577314	55577356	31644	13,15,6	2,5,3	0,2,0	4,8,3	161	149	2.8407e-09	7.07115e-07	0.857,0.735,0.649	0.0,0.188,0.0	0.684	A3SS	13	3	0	4	Nalm_6
31761	ENSG00000110955.9	ATP5F1B	chr12	-	56639105	56639289	56639105	56639196	56639979	56640192	31761	912619572	61,28,25	7128921218	1,0,0	242	149	0	0	0.902,0.932,0.934	0.998,1.0,1.0	-0.077	A3SS	619	28	892	0	Nalm_6
31810	ENSG00000137094.16	DNAJB5	chr9	+	34996264	34996519	34996397	34996519	34993199	34993444	31810	58,41,17	5,2,1	41,78,60	0,1,0	282	149	0.000649661	0.0324344	0.86,0.915,0.9	1.0,0.976,1.0	-0.1	A3SS	41	2	60	0	Nalm_6
31881	ENSG00000104835.15	SARS2	chr19	-	38921526	38921752	38921526	38921596	38922237	38922267	31881	95,80,57	1,1,0	63,82,68	7,4,2	305	149	8.83236e-05	0.00655877	0.979,0.975,1.0	0.815,0.909,0.943	0.096	A3SS	80	1	68	4	Nalm_6
31902	ENSG00000180479.14	ZNF571	chr19	-	37583970	37584141	37583970	37584097	37586667	37586745	31902	0,2,0	4,15,3	8,1,2	8,3,6	193	149	0.000107921	0.00771422	0.0,0.093,0.0	0.436,0.205,0.205	-0.251	A3SS	0	4	2	6	Nalm_6
31929	ENSG00000119285.11	HEATR1	chr1	-	236554597	236554786	236554597	236554651	236555295	236555464	31929	118,89,74	4,3,4	170169173	1,2,1	284	149	0.00174362	0.0697294	0.939,0.94,0.907	0.989,0.978,0.989	-0.057	A3SS	89	4	170	1	Nalm_6
31936	ENSG00000119285.11	HEATR1	chr1	-	236574660	236574918	236574660	236574903	236576218	236576377	31936	5,6,3	70,56,47	0,0,0	123101132	164	149	1.4618e-05	0.00147629	0.061,0.089,0.055	0.0,0.0,0.0	0.068	A3SS	5	56	0	123	Nalm_6
31937	ENSG00000119285.11	HEATR1	chr1	-	236582735	236583220	236582735	236582872	236585024	236585216	31937	94,98,53	8,0,1	140103103	0,2,0	497	149	0.00136809	0.0583327	0.779,1.0,0.941	1.0,0.939,1.0	-0.073	A3SS	94	1	103	0	Nalm_6
32000	ENSG00000140464.20	PML	chr15	+	74035109	74035335	74035142	74035335	74034477	74034530	32000	2,3,3	90,84,50	4,3,6	3,8,27	182	149	4.13272e-05	0.00355857	0.018,0.028,0.047	0.522,0.235,0.154	-0.273	A3SS	3	84	4	8	Nalm_6
32001	ENSG00000140464.20	PML	chr15	+	74035109	74035590	74035131	74035590	74034477	74034530	32001	0,0,1	3,7,5	3,1,4	3,11,23	171	149	0.000585564	0.0300842	0.0,0.0,0.148	0.466,0.073,0.132	-0.174	A3SS	0	5	3	11	Nalm_6
32048	ENSG00000198586.14	TLK1	chr2	-	171006473	171006877	171006473	171006643	171006971	171007063	32048	12,18,10	0,5,1	36,9,20	1,0,0	383	149	0.00133695	0.0571428	1.0,0.583,0.796	0.933,1.0,1.0	-0.185	A3SS	12	1	20	0	Nalm_6
32117	ENSG00000138709.19	LARP1B	chr4	+	128178430	128178642	128178511	128178642	128162193	128162317	32117	5,6,3	0,1,0	21,14,9	7,1,4	230	149	0.000123451	0.00859827	1.0,0.795,1.0	0.66,0.901,0.593	0.214	A3SS	5	0	14	4	Nalm_6
32202	ENSG00000184575.12	XPOT	chr12	+	64430051	64430210	64430063	64430210	64428050	64428120	32202	1,2,1	0,0,0	3,0,2	0,3,2	161	149	0.000814486	0.0386697	1.0,1.0,1.0	1.0,0.0,0.481	0.506	A3SS	1	0	2	2	Nalm_6
32253	ENSG00000204394.13	VARS1	chr6	-	31794830	31795277	31794830	31795186	31795545	31795752	32253	2,4,0	2,4,2	1,0,0	7,6,3	240	149	0.00171173	0.0688724	0.383,0.383,0.0	0.081,0.0,0.0	0.228	A3SS	2	2	0	6	Nalm_6
32273	ENSG00000137411.19	VARS2	chr6	+	30917094	30917224	30917104	30917224	30916877	30916959	32273	16,16,5	37,30,41	1,0,0	121111114	159	149	0	0	0.288,0.333,0.103	0.008,0.0,0.0	0.239	A3SS	16	37	0	114	Nalm_6
32304	ENSG00000231925.13	TAPBP	chr6	-	33313587	33313840	33313587	33313627	33314004	33314254	32304	9,5,1	2,3,2	5,5,5	1,1,0	362	149	0.000824896	0.0389917	0.649,0.407,0.171	0.673,0.673,1.0	-0.373	A3SS	5	2	5	1	Nalm_6
32383	ENSG00000170265.12	ZNF282	chr7	+	149212354	149212471	149212357	149212471	149210584	149210704	32383	18,22,18	123,102,85	10,7,13	106148135	152	149	0.000213935	0.0136868	0.125,0.175,0.172	0.085,0.044,0.086	0.086	A3SS	18	102	10	135	Nalm_6
32391	ENSG00000115355.18	CCDC88A	chr2	-	55343647	55343827	55343647	55343792	55344367	55344514	32391	4,19,4	151319101	2,0,0	437236203	184	149	5.23518e-06	0.000624107	0.021,0.046,0.031	0.004,0.0,0.0	0.031	A3SS	4	151	0	236	Nalm_6
32553	ENSG00000129646.16	QRICH2	chr17	-	76287191	76287501	76287191	76287306	76287799	76287897	32553	3,4,4	12,9,7	0,3,1	21,30,23	344	149	0.000364154	0.0206942	0.098,0.161,0.198	0.0,0.042,0.018	0.132	A3SS	4	9	1	23	Nalm_6
32559	ENSG00000128891.16	CCDC32	chr15	-	40557215	40557390	40557215	40557372	40562771	40563027	32559	8,3,0	59,58,27	0,0,0	41,50,35	167	149	0.000991904	0.0449498	0.108,0.044,0.0	0.0,0.0,0.0	0.051	A3SS	3	58	0	41	Nalm_6
32625	ENSG00000173085.15	COQ2	chr4	-	83267585	83267797	83267585	83267774	83269859	83269993	32625	4,4,3	59,49,26	0,0,0	72,71,43	172	149	0.000386073	0.0217129	0.055,0.066,0.091	0.0,0.0,0.0	0.071	A3SS	4	49	0	71	Nalm_6
32662	ENSG00000113532.13	ST8SIA4	chr5	-	100895653	100895808	100895653	100895783	100902842	100903282	32662	6,11,3	4,2,3	7,13,9	1,2,0	174	149	0.00273674	0.0981442	0.562,0.825,0.461	0.857,0.848,1.0	-0.286	A3SS	6	3	9	1	Nalm_6
32688	ENSG00000101407.13	TTI1	chr20	-	38002627	38002793	38002627	38002776	38006196	38006397	32688	23,38,13	50,33,20	0,4,2	111,85,108	166	149	0	0	0.292,0.508,0.368	0.0,0.041,0.016	0.37	A3SS	23	33	2	108	Nalm_6
32725	ENSG00000175203.17	DCTN2	chr12	-	57532014	57532348	57532014	57532106	57532571	57532643	32725	16,22,0	6,3,2	47,16,12	0,0,3	391	149	0.000520532	0.0274616	0.504,0.736,0.0	1.0,1.0,0.604	-0.455	A3SS	16	3	16	0	Nalm_6
32807	ENSG00000065534.20	MYLK	chr3	-	123732895	123733151	123732895	123733060	123733686	123735770	32807	2,0,2	0,1,0	1,0,0	1,2,1	240	149	1.70357e-05	0.00168437	1.0,0.0,1.0	0.383,0.0,0.0	0.539	A3SS	2	0	0	1	Nalm_6
32842	ENSG00000213337.9	ANKRD39	chr2	-	96840415	96840912	96840415	96840514	96842059	96842185	32842	33,15,8	3,2,1	18,32,25	1,0,1	547	149	0.00203059	0.0789959	0.75,0.671,0.685	0.831,1.0,0.872	-0.199	A3SS	15	2	25	1	Nalm_6
33036	ENSG00000165675.19	ENOX2	chrX	-	130637228	130637410	130637228	130637404	130656580	130656695	33036	16,23,18	30,25,19	86,57,38	30,13,5	155	149	5.72281e-09	1.33963e-06	0.339,0.469,0.477	0.734,0.808,0.88	-0.379	A3SS	18	25	57	13	Nalm_6
33054	ENSG00000154832.16	CXXC1	chr18	-	50284923	50285351	50284923	50285247	50285748	50285928	33054	457285229	153,153,67	406499565	10,18,19	253	149	0	0	0.638,0.523,0.668	0.96,0.942,0.946	-0.34	A3SS	285	153	499	18	Nalm_6
33086	ENSG00000102780.17	DGKH	chr13	+	42208946	42209072	42208958	42209072	42206038	42206146	33086	16,32,7	29,21,17	6,2,3	30,28,40	161	149	2.00231e-06	0.000269109	0.338,0.585,0.276	0.156,0.062,0.065	0.305	A3SS	16	21	3	30	Nalm_6
33130	ENSG00000145216.16	FIP1L1	chr4	+	53414620	53414722	53414633	53414722	53399729	53399839	33130	42,48,22	0,5,0	34,34,29	8,6,5	162	149	0.000299435	0.0177186	1.0,0.898,1.0	0.796,0.839,0.842	0.14	A3SS	42	0	34	6	Nalm_6
33170	ENSG00000130856.17	ZNF236	chr18	+	76881267	76881482	76881287	76881482	76880281	76880316	33170	4,1,6	0,0,0	2,0,0	2,1,2	169	149	7.88083e-08	1.53057e-05	1.0,1.0,1.0	0.469,0.0,0.0	0.844	A3SS	4	0	0	2	Nalm_6
33171	ENSG00000130856.17	ZNF236	chr18	+	76881267	76881482	76881320	76881482	76880281	76880316	33171	4,1,6	17,14,10	2,0,0	13,5,12	202	149	0.000955892	0.0437667	0.148,0.05,0.307	0.102,0.0,0.0	0.134	A3SS	4	14	0	12	Nalm_6
33214	ENSG00000137161.18	CNPY3	chr6	+	42935411	42935670	42935536	42935670	42929479	42929721	33214	41,27,6	9,3,4	41,47,22	0,0,0	274	149	1.94727e-08	4.20979e-06	0.712,0.83,0.449	1.0,1.0,1.0	-0.336	A3SS	27	4	41	0	Nalm_6
33229	ENSG00000040933.16	INPP4A	chr2	+	98546543	98546694	98546585	98546694	98545968	98546073	33229	2,2,1	45,33,19	4,6,18	49,41,85	191	149	0.00150878	0.0635648	0.034,0.045,0.039	0.06,0.102,0.142	-0.062	A3SS	2	33	6	49	Nalm_6
33293	ENSG00000131778.20	CHD1L	chr1	+	147264428	147264584	147264431	147264584	147259836	147259918	33293	10,9,12	0,5,3	7,12,11	0,2,0	152	149	0.0016376	0.0672292	1.0,0.638,0.797	1.0,0.855,1.0	-0.14	A3SS	10	3	11	0	Nalm_6
33314	ENSG00000171316.12	CHD7	chr8	+	60830309	60830577	60830321	60830577	60828662	60828806	33314	33,33,18	267232195	1,1,4	315332398	161	149	0	0	0.103,0.116,0.079	0.003,0.003,0.009	0.094	A3SS	33	232	1	332	Nalm_6
33347	ENSG00000112742.10	TTK	chr6	+	80042097	80042527	80042118	80042527	80040605	80040703	33347	2,6,3	40,91,32	0,0,0	103,76,53	170	149	0.00111938	0.0494584	0.042,0.055,0.076	0.0,0.0,0.0	0.058	A3SS	3	40	0	76	Nalm_6
33402	ENSG00000163872.16	YEATS2	chr3	+	183716142	183716412	183716346	183716412	183715143	183715262	33402	0,1,0	1,2,5	1,3,4	3,2,5	353	149	0.000503796	0.0267784	0.0,0.174,0.0	0.123,0.388,0.252	-0.196	A3SS	0	2	3	3	Nalm_6
33533	ENSG00000131373.15	HACL1	chr3	-	15572766	15573259	15572766	15573242	15574976	15575082	33533	9,12,10	53,70,61	8,3,6	111,97,151	166	149	5.32488e-05	0.00434184	0.132,0.133,0.128	0.061,0.027,0.034	0.09	A3SS	10	61	6	111	Nalm_6
33544	ENSG00000109805.10	NCAPG	chr4	+	17823630	17823770	17823646	17823770	17822982	17823123	33544	22,41,23	359467247	22,17,8	748576398	165	149	4.77951e-08	9.62628e-06	0.052,0.073,0.078	0.026,0.026,0.018	0.044	A3SS	23	359	17	576	Nalm_6
33549	ENSG00000109805.10	NCAPG	chr4	+	17825353	17825561	17825381	17825561	17824967	17825057	33549	14,8,5	284344290	0,0,0	505344426	177	149	0.00152734	0.0641555	0.04,0.019,0.014	0.0,0.0,0.0	0.024	A3SS	8	290	0	426	Nalm_6
33596	ENSG00000160741.17	CRTC2	chr1	-	153951855	153952262	153951855	153952240	153952804	153952834	33596	26,20,10	2,2,0	22,18,16	7,7,6	171	149	0.000151622	0.0102769	0.919,0.897,1.0	0.733,0.691,0.699	0.231	A3SS	20	2	18	7	Nalm_6
33597	ENSG00000160741.17	CRTC2	chr1	-	153952231	153952635	153952231	153952240	153952804	153952834	33597	259268106	2,2,0	271234187	7,7,6	544	149	0.000137324	0.00945274	0.973,0.973,1.0	0.914,0.902,0.895	0.078	A3SS	259	2	234	7	Nalm_6
33598	ENSG00000160741.17	CRTC2	chr1	-	153952231	153952650	153952231	153952240	153952804	153952834	33598	188,141,63	2,2,0	124,129,93	7,7,6	559	149	2.21782e-05	0.00209048	0.962,0.949,1.0	0.825,0.831,0.805	0.15	A3SS	141	2	124	7	Nalm_6
33602	ENSG00000160741.17	CRTC2	chr1	-	153952804	153953155	153952804	153952834	153953265	153953369	33602	54,60,20	256251108	29,22,25	228219224	470	149	0.000152757	0.0103439	0.063,0.07,0.055	0.039,0.031,0.034	0.028	A3SS	54	251	25	224	Nalm_6
33603	ENSG00000160741.17	CRTC2	chr1	-	153952804	153953179	153952804	153952834	153953265	153953369	33603	53,60,21	256251108	29,24,25	228219224	494	149	0.000255793	0.0157244	0.059,0.067,0.055	0.037,0.032,0.033	0.026	A3SS	53	251	25	224	Nalm_6
33670	ENSG00000163702.20	IL17RC	chr3	+	9920466	9920602	9920490	9920602	9918534	9918609	33670	13,22,11	15,10,10	6,10,5	47,63,54	173	149	3.65635e-11	1.19707e-08	0.427,0.655,0.486	0.099,0.12,0.074	0.425	A3SS	13	10	6	54	Nalm_6
33791	ENSG00000258728.2	ENSG00000258728	chr9	+	34647474	34647567	34647562	34647567	34647088	34647258	33791	24,14,9	5,1,1	20,26,18	0,0,0	237	149	0.000247196	0.0152756	0.751,0.898,0.85	1.0,1.0,1.0	-0.167	A3SS	14	1	20	0	Nalm_6
33793	ENSG00000258728.2	ENSG00000258728	chr9	+	34647474	34647961	34647831	34647961	34647088	34647258	33793	113,98,35	9,4,2	85,91,90	3,0,0	506	149	9.75554e-05	0.00710255	0.787,0.878,0.837	0.893,1.0,1.0	-0.13	A3SS	98	4	90	0	Nalm_6
33795	ENSG00000258728.2	ENSG00000258728	chr9	+	34647540	34647567	34647562	34647567	34647088	34647258	33795	8,6,0	5,1,1	10,16,11	0,0,0	171	149	0.00226358	0.0858023	0.582,0.839,0.0	1.0,1.0,1.0	-0.526	A3SS	6	1	11	0	Nalm_6
33797	ENSG00000258728.2	ENSG00000258728	chr9	+	34647540	34647961	34647831	34647961	34647088	34647258	33797	88,87,31	9,4,2	76,83,81	3,0,0	440	149	5.99583e-05	0.00477869	0.768,0.88,0.84	0.896,1.0,1.0	-0.136	A3SS	87	4	81	0	Nalm_6
33799	ENSG00000258728.2	ENSG00000258728	chr9	+	34647562	34647961	34647831	34647961	34647088	34647258	33799	91,86,32	9,4,2	71,75,75	3,0,0	418	149	0.000118203	0.00829817	0.783,0.885,0.851	0.894,1.0,1.0	-0.125	A3SS	86	4	75	0	Nalm_6
33834	ENSG00000188130.14	MAPK12	chr22	-	50257688	50258141	50257688	50257945	50258242	50258301	33834	2,3,1	5,1,1	3,9,5	0,2,1	345	149	0.00202601	0.0788747	0.147,0.564,0.302	1.0,0.66,0.683	-0.443	A3SS	2	1	5	1	Nalm_6
33919	ENSG00000127415.13	IDUA	chr4	+	1001650	1001715	1001678	1001715	1001467	1001563	33919	14,3,1	2,0,3	0,0,4	16,15,16	177	149	5.51737e-06	0.000644702	0.855,1.0,0.219	0.0,0.0,0.174	0.633	A3SS	3	2	0	16	Nalm_6
33925	ENSG00000145214.14	DGKQ	chr4	-	966150	966626	966150	966527	966747	966802	33925	0,0,1	26,11,14	4,5,6	30,39,51	248	149	0.000714442	0.034977	0.0,0.0,0.041	0.074,0.072,0.066	-0.057	A3SS	0	14	5	39	Nalm_6
33968	ENSG00000142945.13	KIF2C	chr1	+	44750308	44750564	44750368	44750564	44747651	44747700	33968	1,0,1	0,2,2	1,4,1	0,0,0	209	149	1.5457e-05	0.00155216	1.0,0.0,0.263	1.0,1.0,1.0	-0.579	A3SS	1	2	1	0	Nalm_6
34024	ENSG00000164038.16	SLC9B2	chr4	-	103047050	103047215	103047050	103047168	103048892	103049020	34024	22,15,12	1,0,0	6,6,15	6,2,2	196	149	4.07764e-06	0.000502203	0.944,1.0,1.0	0.432,0.695,0.851	0.322	A3SS	15	0	6	2	Nalm_6
34025	ENSG00000164038.16	SLC9B2	chr4	-	103047050	103047226	103047050	103047168	103048892	103049020	34025	89,78,40	1,0,0	65,44,74	6,2,2	207	149	0.00112758	0.0497587	0.985,1.0,1.0	0.886,0.941,0.964	0.065	A3SS	78	0	65	2	Nalm_6
34026	ENSG00000164038.16	SLC9B2	chr4	-	103047050	103047226	103047050	103047215	103048892	103049020	34026	77,66,34	10,3,6	61,40,59	2,2,0	160	149	0.000354256	0.0202619	0.878,0.953,0.841	0.966,0.949,1.0	-0.081	A3SS	66	6	59	2	Nalm_6
34154	ENSG00000179832.18	MROH1	chr8	+	144259223	144259354	144259239	144259354	144258776	144258914	34154	7,3,6	6,21,8	2,0,1	12,26,26	165	149	8.46043e-06	0.000930174	0.513,0.114,0.404	0.131,0.0,0.034	0.289	A3SS	6	8	1	26	Nalm_6
34197	ENSG00000131504.18	DIAPH1	chr5	-	141581914	141582056	141581914	141582032	141582311	141582375	34197	3,3,2	1,0,0	1,6,3	0,6,4	173	149	5.72748e-05	0.0046005	0.721,1.0,1.0	1.0,0.463,0.392	0.289	A3SS	3	0	3	4	Nalm_6
34221	ENSG00000145911.6	N4BP3	chr5	+	178119553	178119913	178119556	178119913	178113531	178113771	34221	312286124	22,40,15	194355294	36,76,49	152	149	0.000449481	0.0244053	0.933,0.875,0.89	0.841,0.821,0.855	0.06	A3SS	286	22	294	49	Nalm_6
34260	ENSG00000100479.13	POLE2	chr14	-	49655670	49655843	49655670	49655811	49663314	49663387	34260	99,91,49	10,7,3	133130123	3,2,0	181	149	7.32202e-06	0.00081773	0.891,0.915,0.931	0.973,0.982,1.0	-0.073	A3SS	91	7	130	2	Nalm_6
34288	ENSG00000123106.11	CCDC91	chr12	+	28362420	28362515	28362437	28362515	28307644	28307749	34288	9,14,9	117,146,83	5,5,7	271212181	166	149	2.92151e-05	0.00264109	0.065,0.079,0.089	0.016,0.021,0.034	0.054	A3SS	9	117	5	212	Nalm_6
34312	ENSG00000156931.16	VPS8	chr3	+	184849693	184850022	184849917	184850022	184849070	184849195	34312	3,3,4	4,5,9	3,1,6	0,0,0	373	149	2.22624e-11	7.6399e-09	0.231,0.193,0.151	1.0,1.0,1.0	-0.808	A3SS	3	5	3	0	Nalm_6
34316	ENSG00000156931.16	VPS8	chr3	+	184849917	184850022	184849935	184850022	184849070	184849195	34316	12,12,14	36,23,36	12,6,9	52,53,80	167	149	0.000573875	0.0296128	0.229,0.318,0.258	0.171,0.092,0.091	0.15	A3SS	12	36	9	53	Nalm_6
34326	ENSG00000156931.16	VPS8	chr3	+	184885956	184886156	184886109	184886156	184882348	184882433	34326	17,12,7	4,1,3	11,15,5	1,0,0	302	149	3.28173e-05	0.00292559	0.677,0.856,0.535	0.844,1.0,1.0	-0.259	A3SS	12	3	11	0	Nalm_6
34333	ENSG00000138172.11	CALHM2	chr10	-	103451082	103451201	103451082	103451182	103452155	103452402	34333	1,0,0	3,4,1	2,9,4	4,4,5	168	149	9.11483e-06	0.000986774	0.228,0.0,0.0	0.307,0.666,0.415	-0.387	A3SS	0	3	4	4	Nalm_6
34380	ENSG00000161204.12	ABCF3	chr3	+	184188593	184188841	184188760	184188841	184188333	184188407	34380	31,15,10	224136101	5,8,16	116183209	316	149	0.00163293	0.0671155	0.061,0.049,0.045	0.02,0.02,0.035	0.027	A3SS	15	136	8	183	Nalm_6
34430	ENSG00000110931.19	CAMKK2	chr12	-	121269527	121269643	121269527	121269627	121270897	121270945	34430	1,3,2	4,9,9	0,0,0	4,7,11	165	149	0.000832339	0.0391754	0.184,0.231,0.167	0.0,0.0,0.0	0.194	A3SS	2	9	0	7	Nalm_6
34511	ENSG00000169660.17	HEXD	chr17	+	82441743	82441828	82441799	82441828	82441164	82441266	34511	1,1,0	36,33,16	3,2,5	19,18,14	205	149	0.000272989	0.0164664	0.02,0.022,0.0	0.103,0.075,0.206	-0.114	A3SS	1	33	3	18	Nalm_6
34564	ENSG00000113161.17	HMGCR	chr5	+	75351400	75351602	75351516	75351602	75351067	75351315	34564	270,268,94	3,0,0	251299302	9,6,8	265	149	0.000155303	0.0104861	0.981,1.0,1.0	0.94,0.966,0.955	0.04	A3SS	268	0	299	8	Nalm_6
34574	ENSG00000143811.20	PYCR2	chr1	-	225922028	225922380	225922028	225922079	225923700	225923891	34574	70,65,48	16,7,4	71,64,79	0,0,4	450	149	1.58455e-06	0.000217511	0.592,0.755,0.799	1.0,1.0,0.867	-0.24	A3SS	65	7	71	0	Nalm_6
34575	ENSG00000143811.20	PYCR2	chr1	-	225922028	225922460	225922028	225922079	225923700	225923891	34575	407354179	16,7,4	313385404	0,0,4	530	149	2.14157e-07	3.77546e-05	0.877,0.934,0.926	1.0,1.0,0.966	-0.076	A3SS	354	7	385	0	Nalm_6
34576	ENSG00000143811.20	PYCR2	chr1	-	225922028	225922474	225922028	225922079	225923700	225923891	34576	405355178	16,7,4	313387405	0,0,4	544	149	1.90891e-07	3.4078e-05	0.874,0.933,0.924	1.0,1.0,0.965	-0.078	A3SS	355	7	387	0	Nalm_6
34598	ENSG00000173889.16	PHC3	chr3	-	170171085	170171464	170171085	170171450	170172556	170172712	34598	38,32,25	295269116	19,7,5	258226247	163	149	1.03866e-08	2.33844e-06	0.105,0.098,0.165	0.063,0.028,0.018	0.086	A3SS	32	269	7	247	Nalm_6
34608	ENSG00000025796.14	SEC63	chr6	-	107904628	107904740	107904628	107904721	107906447	107906580	34608	32,31,14	393378250	16,20,15	504415555	168	149	0.000115787	0.00814717	0.067,0.068,0.047	0.027,0.041,0.023	0.03	A3SS	31	378	16	504	Nalm_6
34732	ENSG00000113810.16	SMC4	chr3	+	160417857	160417956	160417873	160417956	160416250	160416415	34732	50,105,45	1,10,0	130,79,60	0,0,0	165	149	0.00124614	0.0538147	0.978,0.905,1.0	1.0,1.0,1.0	-0.039	A3SS	50	1	79	0	Nalm_6
34871	ENSG00000248592.7	STIMATE-MUSTN1	chr3	-	52847467	52847551	52847467	52847548	52849791	52849913	34871	4,5,1	0,1,0	0,5,4	2,4,1	152	149	4.54418e-05	0.00383807	1.0,0.831,1.0	0.0,0.551,0.797	0.494	A3SS	4	0	4	2	Nalm_6
34913	ENSG00000126456.16	IRF3	chr19	-	49664673	49664950	49664673	49664901	49665630	49665875	34913	0,3,2	2,0,4	2,3,2	0,0,0	198	149	8.79295e-05	0.00653637	0.0,1.0,0.273	1.0,1.0,1.0	-0.576	A3SS	2	2	2	0	Nalm_6
35152	ENSG00000096433.11	ITPR3	chr6	+	33692727	33692890	33692743	33692890	33691800	33691928	35152	102,114,79	10,6,3	132138229	0,0,0	165	149	4.35447e-07	7.14233e-05	0.902,0.945,0.96	1.0,1.0,1.0	-0.064	A3SS	102	6	138	0	Nalm_6
35310	ENSG00000285245.1	ENSG00000285245	chr9	-	133162341	133162545	133162341	133162532	133163753	133163914	35310	13,6,4	21,16,18	0,0,0	17,24,19	162	149	8.24491e-10	2.17487e-07	0.363,0.256,0.17	0.0,0.0,0.0	0.263	A3SS	6	18	0	19	Nalm_6
35316	ENSG00000124593.16	ENSG00000124593	chr6	+	41781349	41781520	41781483	41781520	41780771	41780826	35316	5,21,6	1,6,0	6,9,30	0,0,1	283	149	0.000334503	0.019304	0.725,0.648,1.0	1.0,1.0,0.94	-0.189	A3SS	6	1	9	0	Nalm_6
35342	ENSG00000167775.11	CD320	chr19	-	8303854	8303973	8303854	8303953	8305030	8305805	35342	65,38,27	2,2,1	36,40,26	4,7,4	169	149	0.00213218	0.0820984	0.966,0.944,0.96	0.888,0.834,0.851	0.099	A3SS	38	2	36	4	Nalm_6
35348	ENSG00000163913.14	IFT122	chr3	+	129494230	129495607	129495491	129495607	129492140	129492194	35348	41,64,46	4,7,1	40,38,64	0,0,0	1410	149	7.27791e-09	1.67077e-06	0.52,0.491,0.829	1.0,1.0,1.0	-0.387	A3SS	46	4	40	0	Nalm_6
35349	ENSG00000163913.14	IFT122	chr3	+	129495445	129495607	129495491	129495607	129492140	129492194	35349	80,66,51	4,7,1	65,68,65	0,0,0	195	149	0.000149772	0.0101905	0.939,0.878,0.975	1.0,1.0,1.0	-0.069	A3SS	66	4	65	0	Nalm_6
35395	ENSG00000124181.15	PLCG1	chr20	+	41172422	41172645	41172476	41172645	41172192	41172289	35395	7,4,2	0,0,0	6,4,4	2,4,0	203	149	0.000397353	0.0222059	1.0,1.0,1.0	0.688,0.423,1.0	0.296	A3SS	4	0	4	2	Nalm_6
35401	ENSG00000124181.15	PLCG1	chr20	+	41174152	41174539	41174466	41174539	41173922	41174011	35401	12,7,3	3,3,2	6,10,18	0,0,1	463	149	1.89463e-06	0.000255608	0.563,0.429,0.326	1.0,1.0,0.853	-0.512	A3SS	7	3	10	0	Nalm_6
35407	ENSG00000136383.7	ALPK3	chr15	+	84859242	84859390	84859250	84859390	84856391	84858555	35407	4,3,1	0,0,0	8,6,15	3,2,1	157	149	0.00245776	0.0909203	1.0,1.0,1.0	0.717,0.74,0.934	0.203	A3SS	3	0	8	2	Nalm_6
35455	ENSG00000073111.14	MCM2	chr3	+	127604876	127605156	127604899	127605156	127604607	127604783	35455	9,9,10	4,3,0	9,7,12	0,0,2	172	149	0.00124356	0.0537758	0.661,0.722,1.0	1.0,1.0,0.839	-0.152	A3SS	9	3	9	0	Nalm_6
35511	ENSG00000204536.15	CCHCR1	chr6	-	31142962	31143134	31142962	31143092	31143261	31143413	35511	147,118,55	0,1,0	80,97,84	7,3,1	191	149	0.00215873	0.0827152	1.0,0.989,1.0	0.899,0.962,0.985	0.048	A3SS	118	0	84	3	Nalm_6
35607	ENSG00000114030.13	KPNA1	chr3	-	122433660	122433805	122433660	122433788	122437169	122437295	35607	39,42,47	131,128,83	38,58,73	294294335	166	149	4.38217e-05	0.00374146	0.211,0.228,0.337	0.104,0.15,0.164	0.119	A3SS	42	128	58	294	Nalm_6
35642	ENSG00000162104.10	ADCY9	chr16	-	3992145	3992285	3992145	3992270	3993405	3993510	35642	1,7,0	2,4,4	5,7,8	0,0,0	164	149	1.54922e-09	3.98257e-07	0.312,0.614,0.0	1.0,1.0,1.0	-0.691	A3SS	1	4	7	0	Nalm_6
35643	ENSG00000162104.10	ADCY9	chr16	-	3992145	3992367	3992145	3992270	3993405	3993510	35643	60,34,13	2,4,4	51,34,57	0,0,0	246	149	1.64195e-05	0.00163718	0.948,0.837,0.663	1.0,1.0,1.0	-0.184	A3SS	34	4	51	0	Nalm_6
35647	ENSG00000095787.24	WAC	chr10	+	28534217	28534346	28534233	28534346	28533997	28534034	35647	0,0,1	14,16,9	1,3,4	6,18,11	165	149	0.000388943	0.0218049	0.0,0.0,0.091	0.131,0.131,0.247	-0.139	A3SS	0	14	3	11	Nalm_6
35682	ENSG00000126883.18	NUP214	chr9	+	131146210	131146304	131146214	131146304	131144701	131144754	35682	2,1,4	0,1,0	6,1,1	2,5,1	153	149	8.53086e-05	0.00638428	1.0,0.493,1.0	0.745,0.163,0.493	0.364	A3SS	2	0	1	2	Nalm_6
35703	ENSG00000196588.21	MRTFA	chr22	-	40417340	40417532	40417340	40417448	40418373	40419384	35703	17,14,12	4,6,1	15,15,19	0,0,2	233	149	0.000120988	0.00846844	0.731,0.599,0.885	1.0,1.0,0.859	-0.215	A3SS	14	4	15	0	Nalm_6
35716	ENSG00000196588.21	MRTFA	chr22	-	40590408	40590645	40590408	40590502	40594673	40594735	35716	1,3,1	2,0,0	1,0,1	0,2,1	292	149	0.000401324	0.022322	0.203,1.0,1.0	1.0,0.0,0.338	0.288	A3SS	1	0	1	1	Nalm_6
35798	ENSG00000188732.11	FAM221A	chr7	+	23692182	23694913	23694890	23694913	23691389	23691596	35798	1,15,6	0,0,1	2,9,8	3,2,0	2857	149	0.000651417	0.0324991	1.0,1.0,0.238	0.034,0.19,1.0	0.338	A3SS	6	0	8	2	Nalm_6
35800	ENSG00000188732.11	FAM221A	chr7	+	23700785	23700868	23700788	23700868	23698191	23698299	35800	51,58,24	3,1,0	65,51,42	13,4,3	152	149	0.0003992	0.0222469	0.943,0.983,1.0	0.831,0.926,0.932	0.079	A3SS	51	1	51	4	Nalm_6
35806	ENSG00000166579.16	NDEL1	chr17	+	8490246	8490411	8490393	8490411	8460008	8460160	35806	2,1,0	1,1,5	2,1,4	0,3,0	296	149	0.00103303	0.0464268	0.502,0.335,0.0	1.0,0.144,1.0	-0.436	A3SS	1	1	2	0	Nalm_6
35858	ENSG00000140521.17	POLG	chr15	-	89323403	89323595	89323403	89323552	89323814	89323901	35858	6,0,1	12,11,3	0,0,0	2,7,7	192	149	0.00126894	0.0546659	0.28,0.0,0.206	0.0,0.0,0.0	0.162	A3SS	1	11	0	7	Nalm_6
35999	ENSG00000139618.17	BRCA2	chr13	+	32357480	32357929	32357796	32357929	32356427	32356609	35999	3,5,3	0,6,1	15,3,5	0,0,0	465	149	5.57179e-05	0.00451194	1.0,0.211,0.49	1.0,1.0,1.0	-0.433	A3SS	3	1	5	0	Nalm_6
36018	ENSG00000178694.10	NSUN3	chr3	+	94081608	94082173	94082049	94082173	94064436	94064546	36018	5,4,1	0,0,0	4,4,4	6,0,3	590	149	3.85312e-07	6.43954e-05	1.0,1.0,1.0	0.144,1.0,0.252	0.535	A3SS	4	0	4	3	Nalm_6
36050	ENSG00000010810.17	FYN	chr6	-	111818614	111818740	111818614	111818716	111846588	111846629	36050	2,0,1	0,1,0	0,0,1	2,1,0	173	149	0.000131305	0.00908266	1.0,0.0,1.0	0.0,0.0,1.0	0.333	A3SS	1	0	0	1	Nalm_6
36069	ENSG00000066422.6	ZBTB11	chr3	-	101654703	101654821	101654703	101654775	101656103	101656248	36069	36,45,26	0,7,3	57,62,69	0,0,0	195	149	7.43239e-05	0.00569258	1.0,0.831,0.869	1.0,1.0,1.0	-0.1	A3SS	36	3	62	0	Nalm_6
36163	ENSG00000146281.6	PM20D2	chr6	+	89148505	89148574	89148524	89148574	89146054	89146609	36163	7,13,8	13,19,12	0,4,1	23,29,14	168	149	2.72505e-07	4.69865e-05	0.323,0.378,0.372	0.0,0.109,0.06	0.301	A3SS	8	13	1	23	Nalm_6
36197	ENSG00000108654.16	DDX5	chr17	-	64501494	64501908	64501494	64501891	64502009	64502069	36197	13,21,7	4,0,0	0,0,2	1,4,7	166	149	2.36766e-11	8.04709e-09	0.745,1.0,1.0	0.0,0.0,0.204	0.847	A3SS	13	0	0	4	Nalm_6
36396	ENSG00000226419.8	SLC16A1-AS1	chr1	+	112998929	112999109	112998942	112999109	112996840	112996933	36396	3,0,0	0,2,1	2,2,1	0,0,0	162	149	0.00253575	0.0928339	1.0,0.0,0.0	1.0,1.0,1.0	-0.667	A3SS	0	1	2	0	Nalm_6
36412	ENSG00000107890.17	ANKRD26	chr10	-	27063987	27064081	27063987	27064057	27066486	27066548	36412	39,51,18	6,2,1	73,33,29	0,0,0	173	149	0.000631733	0.0318089	0.848,0.956,0.939	1.0,1.0,1.0	-0.086	A3SS	39	2	33	0	Nalm_6
36445	ENSG00000180376.17	CCDC66	chr3	+	56615903	56616053	56615921	56616053	56615127	56615272	36445	16,21,16	1,14,7	13,2,5	44,22,22	167	149	6.15978e-09	1.43243e-06	0.935,0.572,0.671	0.209,0.075,0.169	0.575	A3SS	16	7	5	22	Nalm_6
36450	ENSG00000135605.13	TEC	chr4	-	48149556	48149688	48149556	48149685	48150862	48150942	36450	0,0,2	2,5,3	3,1,3	2,3,2	152	149	0.000595801	0.0304772	0.0,0.0,0.395	0.595,0.246,0.595	-0.347	A3SS	0	3	3	2	Nalm_6
36520	ENSG00000168268.11	NT5DC2	chr3	-	52524384	52524872	52524384	52524611	52524962	52525103	36520	453,201,47	32,18,2	468370139	10,15,5	410	149	0.000399661	0.0222469	0.837,0.802,0.895	0.944,0.9,0.91	-0.073	A3SS	201	18	370	10	Nalm_6
36651	ENSG00000132570.15	PCBD2	chr5	+	134910334	134910466	134910341	134910466	134905172	134905223	36651	39,31,12	8,4,0	39,29,14	1,1,0	156	149	0.000263645	0.0160951	0.823,0.881,1.0	0.974,0.965,1.0	-0.078	A3SS	31	4	29	1	Nalm_6
36691	ENSG00000258388.7	PPT2-EGFL8	chr6	+	32167502	32167625	32167514	32167625	32167349	32167429	36691	7,7,9	2,3,1	9,22,13	0,0,1	161	149	0.00118727	0.0518556	0.764,0.683,0.893	1.0,1.0,0.923	-0.194	A3SS	7	2	13	0	Nalm_6
36707	ENSG00000177058.12	SLC38A9	chr5	-	55672562	55672713	55672562	55672695	55697845	55697994	36707	12,19,13	97,87,56	6,3,7	103,97,103	167	149	1.22548e-05	0.00127216	0.099,0.163,0.172	0.049,0.027,0.057	0.1	A3SS	13	87	6	103	Nalm_6
36708	ENSG00000177058.12	SLC38A9	chr5	-	55672562	55672822	55672562	55672713	55697845	55697994	36708	0,0,1	5,7,6	2,2,1	0,0,0	258	149	4.10783e-15	2.21678e-12	0.0,0.0,0.088	1.0,1.0,1.0	-0.971	A3SS	0	6	2	0	Nalm_6
36886	ENSG00000047849.22	MAP4	chr3	-	47916861	47917174	47916861	47917165	47918718	47918841	36886	559407267	11,15,10	509472628	0,0,0	158	149	2.15651e-06	0.000286296	0.98,0.962,0.962	1.0,1.0,1.0	-0.032	A3SS	407	11	509	0	Nalm_6
36987	ENSG00000227124.11	ZNF717	chr3	-	75784783	75785024	75784783	75784885	75785383	75785583	36987	5,3,4	0,1,1	4,4,5	2,0,4	288	149	0.00218102	0.0833431	1.0,0.608,0.674	0.509,1.0,0.393	0.127	A3SS	4	1	4	2	Nalm_6
36988	ENSG00000227124.11	ZNF717	chr3	-	75784783	75785069	75784783	75784885	75785383	75785583	36988	5,8,6	0,1,1	4,3,6	2,0,4	333	149	0.000612058	0.0311135	1.0,0.782,0.729	0.472,1.0,0.402	0.212	A3SS	6	1	4	2	Nalm_6
37124	ENSG00000013573.17	DDX11	chr12	+	31077944	31078288	31078177	31078288	31073908	31074091	37124	1,1,1	3,2,1	2,2,9	0,1,0	382	149	9.67102e-08	1.81831e-05	0.115,0.163,0.281	1.0,0.438,1.0	-0.626	A3SS	1	2	2	0	Nalm_6
37210	ENSG00000185219.18	ZNF445	chr3	-	44450122	44450584	44450122	44450573	44450867	44450962	37210	16,13,17	17,33,34	3,10,17	44,46,111	160	149	2.36587e-05	0.0021978	0.467,0.268,0.318	0.06,0.168,0.125	0.233	A3SS	16	33	10	46	Nalm_6
37225	ENSG00000100368.15	CSF2RB	chr22	+	36935314	36935441	36935350	36935441	36933831	36933994	37225	26,22,17	76,75,52	6,10,12	72,80,133	185	149	1.17396e-06	0.000168001	0.216,0.191,0.208	0.063,0.091,0.068	0.131	A3SS	22	75	10	80	Nalm_6
37272	ENSG00000160305.18	DIP2A	chr21	+	46551616	46551743	46551633	46551743	46550542	46550744	37272	28,29,20	20,19,19	1,9,7	48,65,67	166	149	0	0	0.557,0.578,0.486	0.018,0.111,0.086	0.469	A3SS	28	19	7	65	Nalm_6
37276	ENSG00000160305.18	DIP2A	chr21	+	46563704	46563932	46563834	46563932	46561747	46561805	37276	2,4,5	4,3,0	3,4,7	0,0,0	279	149	7.18099e-06	0.000804521	0.211,0.416,1.0	1.0,1.0,1.0	-0.458	A3SS	4	3	4	0	Nalm_6
37393	ENSG00000128731.18	HERC2	chr15	-	28274290	28274447	28274290	28274412	28274904	28275005	37393	65,55,43	12,2,5	59,84,120	4,1,0	184	149	2.74396e-05	0.00250126	0.814,0.957,0.874	0.923,0.986,1.0	-0.088	A3SS	55	5	84	1	Nalm_6
37416	ENSG00000168028.14	RPSA	chr3	+	39410592	39410849	39410834	39410849	39408605	39408724	37416	20,17,10	0,0,0	7,1,3	4,3,0	391	149	3.23997e-06	0.000409011	1.0,1.0,1.0	0.4,0.113,1.0	0.496	A3SS	17	0	3	3	Nalm_6
37419	ENSG00000168028.14	RPSA	chr3	+	39410755	39410849	39410834	39410849	39408605	39408724	37419	13,8,7	0,0,0	9,8,1	4,3,0	228	149	2.27522e-05	0.00212757	1.0,1.0,1.0	0.595,0.635,1.0	0.257	A3SS	8	0	8	3	Nalm_6
37481	ENSG00000144677.15	CTDSPL	chr3	+	37967825	37967882	37967833	37967882	37964636	37964672	37481	33,27,15	5,19,9	54,41,52	0,0,0	157	149	1.70086e-13	7.65864e-11	0.862,0.574,0.613	1.0,1.0,1.0	-0.317	A3SS	27	9	52	0	Nalm_6
37497	ENSG00000275066.5	SYNRG	chr17	-	37586418	37586569	37586418	37586545	37596222	37596344	37497	13,18,6	8,3,5	14,17,19	0,1,3	173	149	0.000509016	0.026995	0.583,0.838,0.508	1.0,0.936,0.845	-0.284	A3SS	13	5	17	1	Nalm_6
37607	ENSG00000120963.12	ZNF706	chr8	-	101202332	101202447	101202332	101202429	101205434	101205732	37607	8,7,2	2,5,2	6,11,7	0,2,0	167	149	0.000150123	0.0102046	0.781,0.555,0.472	1.0,0.831,1.0	-0.341	A3SS	7	2	7	0	Nalm_6
37608	ENSG00000120963.12	ZNF706	chr8	-	101202332	101202452	101202332	101202429	101205434	101205732	37608	7,11,3	2,5,2	8,7,6	0,2,0	172	149	0.000587192	0.0301241	0.752,0.656,0.565	1.0,0.752,1.0	-0.26	A3SS	7	2	7	0	Nalm_6
37650	ENSG00000259080.1	ENSG00000259080	chr2	+	27583587	27583716	27583657	27583716	27583045	27583142	37650	8,5,8	125,74,55	20,20,22	102,80,106	219	149	0.000155131	0.0104845	0.042,0.044,0.09	0.118,0.145,0.124	-0.07	A3SS	8	74	20	102	Nalm_6
37691	ENSG00000069943.10	PIGB	chr15	+	55338862	55339289	55339266	55339289	55329723	55329854	37691	1,2,2	1,2,1	5,3,2	1,0,1	553	149	0.00193668	0.0761042	0.212,0.212,0.35	0.574,1.0,0.35	-0.383	A3SS	2	1	3	1	Nalm_6
37706	ENSG00000168894.10	RNF181	chr2	+	85596806	85597178	85597103	85597178	85596518	85596649	37706	53,45,17	17,14,3	54,49,29	4,5,1	446	149	0.000210807	0.0135234	0.51,0.518,0.654	0.819,0.766,0.906	-0.27	A3SS	45	14	49	4	Nalm_6
37710	ENSG00000168894.10	RNF181	chr2	+	85596906	85597178	85597103	85597178	85596518	85596649	37710	29,23,8	17,14,3	22,31,17	4,5,1	346	149	0.000373795	0.0211063	0.424,0.414,0.535	0.703,0.728,0.88	-0.313	A3SS	23	14	22	4	Nalm_6
37791	ENSG00000196187.12	TMEM63A	chr1	-	225848491	225848614	225848491	225848554	225848896	225849012	37791	5,7,6	91,74,53	0,1,0	111,77,105	209	149	1.44505e-05	0.00146346	0.038,0.063,0.075	0.0,0.009,0.0	0.056	A3SS	6	74	0	105	Nalm_6
37792	ENSG00000196187.12	TMEM63A	chr1	-	225848846	225849029	225848846	225849012	225849911	225850079	37792	8,8,2	76,97,54	5,3,1	139130133	166	149	0.0016142	0.0667254	0.086,0.069,0.032	0.031,0.02,0.007	0.043	A3SS	8	76	3	133	Nalm_6
37826	ENSG00000151694.14	ADAM17	chr2	-	9535833	9536039	9535833	9535922	9536697	9536828	37826	3,4,2	187201120	9,10,16	194192211	266	149	0.000304487	0.0179229	0.009,0.011,0.009	0.025,0.028,0.041	-0.022	A3SS	3	187	10	194	Nalm_6
37943	ENSG00000271723.5	MROH7-TTC4	chr1	+	54722657	54722799	54722674	54722799	54721162	54721240	37943	6,7,4	166,109,51	2,1,2	142147122	166	149	0.00105608	0.0471627	0.031,0.055,0.066	0.012,0.006,0.015	0.04	A3SS	6	109	2	142	Nalm_6
37964	ENSG00000143641.10	GALNT2	chr1	+	230265214	230265367	230265240	230265367	230262921	230263005	37964	33,40,31	716714510	24,26,29	7668881156	175	149	0.000188127	0.0122463	0.038,0.046,0.049	0.026,0.024,0.021	0.021	A3SS	33	714	26	888	Nalm_6
37966	ENSG00000174606.14	ANGEL2	chr1	-	213004580	213004703	213004580	213004700	213005032	213005454	37966	2,1,0	6,4,2	2,5,2	0,1,1	152	149	2.53125e-07	4.37515e-05	0.246,0.197,0.0	1.0,0.831,0.662	-0.683	A3SS	1	4	2	1	Nalm_6
37999	ENSG00000114735.10	HEMK1	chr3	+	50572076	50572208	50572114	50572208	50571709	50571801	37999	22,12,13	47,32,26	11,8,17	50,60,88	187	149	0.000614494	0.0311629	0.272,0.23,0.285	0.149,0.096,0.133	0.136	A3SS	13	32	11	60	Nalm_6
38120	ENSG00000068724.17	TTC7A	chr2	+	46958371	46958552	46958494	46958552	46956838	46957007	38120	6,6,6	22,15,20	28,20,43	25,36,46	272	149	0.000783455	0.0375241	0.13,0.18,0.141	0.38,0.233,0.339	-0.167	A3SS	6	20	28	36	Nalm_6
38154	ENSG00000155744.10	FAM126B	chr2	-	200988261	200988440	200988261	200988421	200992280	200992368	38154	4,3,1	12,25,17	0,0,0	23,25,39	168	149	0.000630065	0.0317702	0.228,0.096,0.05	0.0,0.0,0.0	0.125	A3SS	3	17	0	25	Nalm_6
38176	ENSG00000198707.17	CEP290	chr12	-	88118642	88119141	88118642	88118743	88120113	88120276	38176	22,24,9	9,9,5	33,9,16	29,14,23	547	149	0.0015629	0.0650797	0.4,0.421,0.329	0.237,0.149,0.159	0.202	A3SS	22	9	16	23	Nalm_6
38245	ENSG00000117298.16	ECE1	chr1	-	21238133	21238270	21238133	21238244	21244988	21245103	38245	2,4,3	20,28,17	1,0,2	55,49,38	175	149	0.00120347	0.0524203	0.078,0.108,0.131	0.015,0.0,0.043	0.086	A3SS	3	20	1	49	Nalm_6
38275	ENSG00000165934.13	CPSF2	chr14	+	92133987	92134355	92134249	92134355	92130950	92131133	38275	159,147,72	0,0,1	202149101	9,2,2	411	149	0.000232571	0.0145414	1.0,1.0,0.963	0.891,0.964,0.948	0.053	A3SS	147	0	149	2	Nalm_6
38294	ENSG00000166441.13	RPL27A	chr11	+	8684671	8684883	8684822	8684883	8684005	8684081	38294	853837488	6,11,0	68212481013	20,30,8	300	149	0.000221985	0.0140583	0.986,0.974,1.0	0.944,0.954,0.984	0.026	A3SS	837	6	1013	20	Nalm_6
38299	ENSG00000166441.13	RPL27A	chr11	+	8684696	8684883	8684822	8684883	8684005	8684081	38299	824810483	6,11,0	6561220996	20,30,8	275	149	0.000232642	0.0145414	0.987,0.976,1.0	0.947,0.957,0.985	0.025	A3SS	810	6	996	20	Nalm_6
38301	ENSG00000166441.13	RPL27A	chr11	+	8684725	8684883	8684822	8684883	8684005	8684081	38301	468486265	6,11,0	378708594	20,30,8	246	149	0.000292528	0.017422	0.979,0.964,1.0	0.92,0.935,0.978	0.037	A3SS	468	6	594	20	Nalm_6
38320	ENSG00000058673.17	ZC3H11A	chr1	+	203802536	203803016	203802651	203803016	203801574	203801628	38320	6,22,4	1,3,0	13,17,7	26,34,16	264	149	3.3961e-09	8.27876e-07	0.772,0.805,1.0	0.22,0.22,0.198	0.646	A3SS	6	1	13	26	Nalm_6
38321	ENSG00000058673.17	ZC3H11A	chr1	+	203802536	203803016	203802956	203803016	203801574	203801628	38321	8291281578	34,26,14	14901045973	126,102,77	569	149	6.66134e-15	3.43735e-12	0.865,0.928,0.915	0.756,0.728,0.768	0.152	A3SS	829	26	1045	102	Nalm_6
38323	ENSG00000058673.17	ZC3H11A	chr1	+	203802546	203803016	203802651	203803016	203801574	203801628	38323	6,25,4	1,3,0	13,17,7	26,34,16	254	149	5.00826e-10	1.34621e-07	0.779,0.83,1.0	0.227,0.227,0.204	0.65	A3SS	6	1	13	26	Nalm_6
38324	ENSG00000058673.17	ZC3H11A	chr1	+	203802546	203803016	203802956	203803016	203801574	203801628	38324	8291284578	34,26,14	14901045973	126,102,77	559	149	6.21725e-15	3.28002e-12	0.867,0.929,0.917	0.759,0.732,0.771	0.15	A3SS	829	26	1045	102	Nalm_6
38325	ENSG00000058673.17	ZC3H11A	chr1	+	203802568	203803016	203802651	203803016	203801574	203801628	38325	164,258,82	1,3,0	102,97,68	26,34,16	232	149	0	0	0.991,0.982,1.0	0.716,0.647,0.732	0.293	A3SS	164	1	97	26	Nalm_6
38326	ENSG00000058673.17	ZC3H11A	chr1	+	203802568	203803016	203802956	203803016	203801574	203801628	38326	9871517656	34,26,14	157911251034	126,102,77	537	149	0	0	0.89,0.942,0.929	0.777,0.754,0.788	0.147	A3SS	987	26	1125	102	Nalm_6
38327	ENSG00000058673.17	ZC3H11A	chr1	+	203802651	203803016	203802956	203803016	203801574	203801639	38327	8241260574	6,6,3	14781031971	14,18,15	454	149	0.00104037	0.0466228	0.978,0.986,0.984	0.972,0.949,0.955	0.024	A3SS	824	6	1031	15	Nalm_6
38394	ENSG00000183258.12	DDX41	chr5	-	177515185	177515367	177515185	177515361	177515684	177515821	38394	0,2,0	1,0,3	1,2,0	0,0,2	155	149	0.000808885	0.0385073	0.0,1.0,0.0	1.0,1.0,0.0	-0.333	A3SS	0	1	1	0	Nalm_6
38481	ENSG00000148498.16	PARD3	chr10	-	34696317	34696440	34696317	34696419	34814875	34815325	38481	64,32,29	213154137	1,10,3	225199256	170	149	0	0	0.208,0.154,0.156	0.004,0.042,0.01	0.154	A3SS	32	154	3	225	Nalm_6
38497	ENSG00000188739.15	RBM34	chr1	-	235135648	235136069	235135648	235135770	235137876	235137940	38497	27,23,8	4,1,2	33,19,19	1,0,0	448	149	0.00014005	0.00960299	0.692,0.884,0.571	0.916,1.0,1.0	-0.256	A3SS	23	2	19	0	Nalm_6
38574	ENSG00000198373.13	WWP2	chr16	+	69783031	69783152	69783055	69783152	69776188	69776241	38574	16,20,3	2,0,0	19,17,7	7,6,1	173	149	4.58936e-05	0.0038593	0.873,1.0,1.0	0.7,0.709,0.858	0.202	A3SS	16	0	17	6	Nalm_6
38600	ENSG00000089053.13	ANAPC5	chr12	-	121345843	121346126	121345843	121346031	121346895	121347005	38600	166,181,97	854800494	285227223	757877907	244	149	0.00127792	0.0549855	0.106,0.121,0.107	0.187,0.136,0.131	-0.04	A3SS	166	800	227	877	Nalm_6
38638	ENSG00000126107.15	HECTD3	chr1	-	45008239	45008339	45008239	45008321	45008535	45008701	38638	16,16,2	113,75,54	1,7,7	105113163	167	149	7.35394e-05	0.00564473	0.112,0.16,0.032	0.008,0.052,0.037	0.069	A3SS	16	75	7	113	Nalm_6
38717	ENSG00000113716.13	HMGXB3	chr5	+	150021808	150021972	150021885	150021972	150018565	150018697	38717	0,3,0	2,0,2	1,1,8	0,1,0	226	149	2.26458e-05	0.00212324	0.0,1.0,0.0	1.0,0.397,1.0	-0.466	A3SS	0	2	1	0	Nalm_6
38722	ENSG00000132716.19	DCAF8	chr1	-	160220458	160220564	160220458	160220532	160221086	160221210	38722	34,19,16	4,3,2	14,17,17	0,0,0	181	149	0.000156689	0.0105495	0.875,0.839,0.868	1.0,1.0,1.0	-0.139	A3SS	19	3	17	0	Nalm_6
38725	ENSG00000132716.19	DCAF8	chr1	-	160220458	160220691	160220458	160220564	160222650	160222781	38725	3,8,2	4,0,2	4,1,4	0,0,0	276	149	9.95393e-05	0.00720987	0.288,1.0,0.351	1.0,1.0,1.0	-0.454	A3SS	3	2	4	0	Nalm_6
38726	ENSG00000132716.19	DCAF8	chr1	-	160220458	160220699	160220458	160220564	160222650	160222781	38726	3,8,2	4,0,2	4,1,5	0,0,0	284	149	9.01245e-05	0.00665058	0.282,1.0,0.344	1.0,1.0,1.0	-0.458	A3SS	3	2	4	0	Nalm_6
38817	ENSG00000057252.13	SOAT1	chr1	+	179350276	179350431	179350295	179350431	179348843	179348942	38817	23,24,12	120,73,74	13,2,3	222203150	168	149	2.52798e-13	1.11002e-10	0.145,0.226,0.126	0.049,0.009,0.017	0.141	A3SS	23	74	3	203	Nalm_6
38825	ENSG00000112182.15	BACH2	chr6	-	90131264	90131461	90131264	90131458	90206568	90206681	38825	4,5,3	27,21,17	0,0,0	12,6,11	152	149	1.96143e-05	0.0018917	0.127,0.189,0.147	0.0,0.0,0.0	0.154	A3SS	4	21	0	11	Nalm_6
38829	ENSG00000112182.15	BACH2	chr6	-	90206568	90206713	90206568	90206681	90252512	90252590	38829	55,64,35	240283132	77,81,93	132169219	181	149	4.00815e-07	6.65146e-05	0.159,0.157,0.179	0.324,0.283,0.259	-0.124	A3SS	55	240	81	169	Nalm_6
38849	ENSG00000204745.4	ENSG00000204745	chr2	+	87144018	87144233	87144031	87144233	87140826	87141005	38849	2,0,0	2,4,7	2,2,4	1,0,0	162	149	9.5267e-10	2.48517e-07	0.479,0.0,0.0	0.648,1.0,1.0	-0.723	A3SS	0	4	2	0	Nalm_6
38961	ENSG00000263001.8	GTF2I	chr7	+	74677815	74678007	74677835	74678007	74658030	74658068	38961	3,1,2	0,1,2	0,1,0	3,0,1	169	149	0.000106918	0.0076503	1.0,0.469,0.469	0.0,1.0,0.0	0.313	A3SS	2	1	0	1	Nalm_6
38966	ENSG00000263001.8	GTF2I	chr7	+	74718860	74718941	74718878	74718941	74716893	74716950	38966	186,184,99	368329187	38,21,45	425419414	167	149	0	0	0.311,0.333,0.321	0.074,0.043,0.088	0.253	A3SS	184	329	38	419	Nalm_6
39006	ENSG00000186063.13	AIDA	chr1	-	222694209	222694283	222694209	222694263	222703147	222703217	39006	13,11,5	275293163	4,6,4	389331333	169	149	0.000612201	0.0311135	0.04,0.032,0.026	0.009,0.016,0.01	0.021	A3SS	11	275	4	333	Nalm_6
39025	ENSG00000128159.12	TUBGCP6	chr22	-	50222453	50222592	50222453	50222554	50224140	50224256	39025	72,58,49	16,11,7	71,83,88	2,11,3	187	149	0.000686021	0.0338198	0.782,0.808,0.848	0.966,0.857,0.959	-0.115	A3SS	58	11	83	3	Nalm_6
39036	ENSG00000113368.12	LMNB1	chr5	+	126777360	126777867	126777601	126777867	126777152	126777244	39036	6,15,1	2,4,2	12,4,3	0,0,0	390	149	3.65603e-08	7.57945e-06	0.534,0.589,0.16	1.0,1.0,1.0	-0.572	A3SS	6	2	4	0	Nalm_6
39074	ENSG00000204859.13	ZBTB48	chr1	+	6586594	6586787	6586694	6586787	6582057	6582299	39074	5,6,5	0,0,0	2,8,5	2,0,3	249	149	0.00214415	0.0823381	1.0,1.0,1.0	0.374,1.0,0.499	0.376	A3SS	5	0	5	2	Nalm_6
39075	ENSG00000204859.13	ZBTB48	chr1	+	6586576	6586787	6586594	6586787	6585918	6586030	39075	6,5,0	3,6,5	0,0,0	1,2,6	167	149	5.47842e-06	0.000643342	0.641,0.426,0.0	0.0,0.0,0.0	0.356	A3SS	5	5	0	2	Nalm_6
39083	ENSG00000204859.13	ZBTB48	chr1	+	6588277	6588442	6588281	6588442	6588059	6588196	39083	49,39,28	14,5,2	45,66,54	4,1,3	153	149	0.00131061	0.056153	0.773,0.884,0.932	0.916,0.985,0.946	-0.086	A3SS	39	5	54	3	Nalm_6
39117	ENSG00000285417.1	ENSG00000285417	chr1	+	206051741	206052001	206051852	206052001	206041565	206041678	39117	20,15,5	13,4,0	12,9,23	1,1,0	260	149	0.000143807	0.00982253	0.469,0.682,1.0	0.873,0.838,1.0	-0.187	A3SS	15	4	12	1	Nalm_6
39179	ENSG00000229320.3	KRT8P12	chr3	+	160567542	160568199	160568177	160568199	160566006	160566153	39179	26,23,17	0,0,1	25,24,24	3,1,3	784	149	0.000115822	0.00814717	1.0,1.0,0.764	0.613,0.82,0.603	0.243	A3SS	23	0	24	3	Nalm_6
39241	ENSG00000143222.12	UFC1	chr1	+	161157598	161157693	161157616	161157693	161156949	161157017	39241	1,3,3	4,2,0	0,1,0	11,7,4	167	149	1.3349e-05	0.0013657	0.182,0.572,1.0	0.0,0.113,0.0	0.547	A3SS	3	2	0	7	Nalm_6
39249	ENSG00000135655.16	USP15	chr12	+	62389604	62389699	62389633	62389699	62389430	62389514	39249	123,169,71	8,10,2	206163129	1,0,0	178	149	1.66335e-06	0.000226569	0.928,0.934,0.967	0.994,1.0,1.0	-0.055	A3SS	123	8	163	0	Nalm_6
39251	ENSG00000135655.16	USP15	chr12	+	62389782	62389873	62389796	62389873	62389604	62389699	39251	5,5,6	99,148,67	4,2,0	174119127	163	149	0.0027129	0.0975018	0.044,0.03,0.076	0.021,0.015,0.0	0.038	A3SS	5	99	2	127	Nalm_6
39252	ENSG00000135655.16	USP15	chr12	+	62392255	62392387	62392271	62392387	62391815	62391886	39252	5,7,1	67,112,73	23,6,17	158,100,92	165	149	0.00109893	0.0487071	0.063,0.053,0.012	0.116,0.051,0.143	-0.061	A3SS	5	73	17	100	Nalm_6
39263	ENSG00000186517.14	ARHGAP30	chr1	-	161056387	161056532	161056387	161056528	161059613	161059716	39263	176,153,89	4,3,2	106138141	13,18,10	153	149	4.38819e-07	7.16441e-05	0.977,0.98,0.977	0.888,0.882,0.932	0.077	A3SS	153	3	138	13	Nalm_6
39331	ENSG00000163807.6	KIAA1143	chr3	-	44753344	44753607	44753344	44753578	44754223	44754368	39331	18,14,10	3,4,1	24,27,10	0,0,0	178	149	6.26102e-05	0.00496207	0.834,0.746,0.893	1.0,1.0,1.0	-0.176	A3SS	14	3	24	0	Nalm_6
39373	ENSG00000161912.18	ADCY10P1	chr6	+	41139709	41140069	41139855	41140069	41134556	41134729	39373	0,1,2	5,1,3	12,3,5	4,1,2	295	149	6.52432e-05	0.00511407	0.0,0.336,0.252	0.602,0.602,0.558	-0.391	A3SS	1	3	5	2	Nalm_6
39438	ENSG00000124839.13	RAB17	chr2	-	237575386	237575508	237575386	237575480	237577256	237579570	39438	4,2,1	0,0,1	1,3,3	4,27,14	177	149	7.135e-08	1.40502e-05	1.0,1.0,0.457	0.174,0.086,0.153	0.681	A3SS	2	0	3	14	Nalm_6
39443	ENSG00000027869.12	SH2D2A	chr1	-	156816005	156816112	156816005	156816094	156816674	156816848	39443	27,10,4	12,9,3	0,0,0	6,12,6	167	149	4.48197e-13	1.8973e-10	0.667,0.498,0.543	0.0,0.0,0.0	0.569	A3SS	10	9	0	6	Nalm_6
39500	ENSG00000143742.14	SRP9	chr1	+	225789019	225789093	225789033	225789093	225783299	225783368	39500	7,5,8	1,0,2	6,2,4	7,9,4	163	149	6.56552e-06	0.000742201	0.865,1.0,0.785	0.439,0.169,0.478	0.521	A3SS	7	1	4	7	Nalm_6
39529	ENSG00000171453.20	POLR1C	chr6	+	43520284	43520427	43520315	43520427	43520065	43520185	39529	21,15,14	0,0,0	17,16,17	2,4,1	180	149	0.000961159	0.0439225	1.0,1.0,1.0	0.876,0.768,0.934	0.141	A3SS	15	0	17	2	Nalm_6
39633	ENSG00000110514.19	MADD	chr11	+	47285403	47285590	47285477	47285590	47284940	47285194	39633	20,22,24	0,0,0	13,25,35	3,1,3	223	149	0.00173807	0.0696153	1.0,1.0,1.0	0.743,0.944,0.886	0.142	A3SS	22	0	25	3	Nalm_6
39635	ENSG00000110514.19	MADD	chr11	+	47285408	47285590	47285477	47285590	47284940	47285194	39635	19,21,23	0,0,0	11,27,35	3,1,3	218	149	0.00197873	0.0774552	1.0,1.0,1.0	0.715,0.949,0.889	0.149	A3SS	21	0	27	3	Nalm_6
39661	ENSG00000163374.20	YY1AP1	chr1	-	155660739	155660933	155660739	155660913	155661306	155661423	39661	53,44,22	362318210	3,4,2	349359301	169	149	0	0	0.114,0.109,0.085	0.008,0.01,0.006	0.095	A3SS	44	318	3	349	Nalm_6
39755	ENSG00000118513.20	MYB	chr6	+	135187812	135187905	135187833	135187905	135186017	135186020	39755	123,123,68	225920421095	133,100,76	339928852137	170	149	6.39044e-05	0.00503641	0.046,0.05,0.052	0.033,0.029,0.03	0.019	A3SS	123	2042	100	2885	Nalm_6
39767	ENSG00000118513.20	MYB	chr6	+	135202388	135202669	135202413	135202669	135201638	135201749	39767	0,1,0	4,10,3	0,4,2	6,3,3	174	149	0.00163172	0.0671046	0.0,0.079,0.0	0.0,0.533,0.363	-0.272	A3SS	0	4	2	3	Nalm_6
39775	ENSG00000170949.18	ZNF160	chr19	-	53085808	53086128	53085808	53086109	53086261	53086321	39775	3,10,2	4,3,1	2,0,0	5,6,7	168	149	1.37288e-06	0.000191807	0.399,0.747,0.639	0.262,0.0,0.0	0.508	A3SS	3	3	0	6	Nalm_6
39787	ENSG00000081721.12	DUSP12	chr1	+	161751357	161751781	161751667	161751781	161749785	161750145	39787	25,25,5	78,60,31	43,31,24	61,64,35	459	149	0.0023856	0.0890736	0.094,0.119,0.05	0.186,0.136,0.182	-0.08	A3SS	25	60	31	61	Nalm_6
39805	ENSG00000112984.12	KIF20A	chr5	+	138184238	138184404	138184294	138184404	138183961	138184105	39805	251165116	11,12,2	298234283	0,0,0	205	149	2.2606e-08	4.84274e-06	0.943,0.909,0.977	1.0,1.0,1.0	-0.057	A3SS	165	11	283	0	Nalm_6
39860	ENSG00000142102.16	PGGHG	chr11	+	290867	291113	291001	291113	290677	290781	39860	9,19,16	2,2,2	5,4,11	0,0,1	283	149	0.00213467	0.0821492	0.703,0.833,0.808	1.0,1.0,0.853	-0.17	A3SS	16	2	5	0	Nalm_6
39863	ENSG00000142102.16	PGGHG	chr11	+	290906	291113	291001	291113	290677	290781	39863	9,15,14	2,2,2	5,4,11	0,0,1	244	149	0.00190056	0.075055	0.733,0.821,0.81	1.0,1.0,0.87	-0.169	A3SS	14	2	5	0	Nalm_6
39865	ENSG00000142102.16	PGGHG	chr11	+	290918	291113	291001	291113	290677	290781	39865	9,15,13	2,2,2	7,4,11	0,0,1	232	149	0.00191046	0.0752411	0.743,0.828,0.807	1.0,1.0,0.876	-0.166	A3SS	13	2	7	0	Nalm_6
39938	ENSG00000131584.19	ACAP3	chr1	-	1298012	1298128	1298012	1298113	1298369	1298421	39938	8,19,6	46,52,32	2,5,9	35,76,70	164	149	0.00113899	0.050168	0.136,0.249,0.146	0.049,0.056,0.105	0.107	A3SS	8	46	5	70	Nalm_6
39939	ENSG00000131584.19	ACAP3	chr1	-	1299830	1300026	1299830	1299905	1300157	1300202	39939	20,4,9	0,1,0	8,9,8	2,3,1	270	149	0.000513814	0.0271653	1.0,0.688,1.0	0.688,0.623,0.815	0.187	A3SS	9	0	8	2	Nalm_6
39943	ENSG00000131584.19	ACAP3	chr1	-	1299972	1300262	1299972	1300068	1300508	1300692	39943	7,10,5	3,2,0	1,12,4	0,0,0	343	149	0.00263635	0.0956256	0.503,0.685,1.0	1.0,1.0,1.0	-0.271	A3SS	7	2	4	0	Nalm_6
39944	ENSG00000131584.19	ACAP3	chr1	-	1299972	1300376	1299972	1300068	1300508	1300692	39944	5,8,2	3,2,0	1,12,5	0,0,0	457	149	0.000412945	0.0228783	0.352,0.566,1.0	1.0,1.0,1.0	-0.361	A3SS	5	2	5	0	Nalm_6
39959	ENSG00000131584.19	ACAP3	chr1	-	1300508	1300930	1300508	1300902	1301987	1302046	39959	9,6,1	4,0,2	4,4,3	0,0,0	177	149	0.00213025	0.0820687	0.654,1.0,0.296	1.0,1.0,1.0	-0.35	A3SS	6	2	4	0	Nalm_6
40077	ENSG00000198887.9	SMC5	chr9	+	70319311	70319586	70319499	70319586	70318793	70318963	40077	6,2,0	3,6,1	3,1,1	0,0,1	337	149	7.46201e-05	0.00570291	0.469,0.128,0.0	1.0,1.0,0.307	-0.57	A3SS	2	3	1	0	Nalm_6
40136	ENSG00000011454.18	RABGAP1	chr9	+	122972121	122972286	122972158	122972286	122957148	122957209	40136	3,6,1	0,1,0	0,0,0	2,1,1	186	149	7.99361e-15	4.09493e-12	1.0,0.828,1.0	0.0,0.0,0.0	0.943	A3SS	3	0	0	1	Nalm_6
40143	ENSG00000011454.18	RABGAP1	chr9	+	122998575	122998631	122998596	122998631	122997258	122997361	40143	8,7,8	38,47,76	2,0,1	49,64,109	170	149	1.54354e-07	2.79077e-05	0.156,0.115,0.084	0.035,0.0,0.008	0.104	A3SS	8	47	1	64	Nalm_6
40224	ENSG00000143515.19	ATP8B2	chr1	+	154344879	154345154	154344953	154345154	154344640	154344785	40224	3,0,0	10,2,12	2,1,1	0,0,2	223	149	0.000373408	0.0211013	0.167,0.0,0.0	1.0,1.0,0.25	-0.694	A3SS	0	10	1	0	Nalm_6
40226	ENSG00000143515.19	ATP8B2	chr1	+	154344953	154345154	154344970	154345154	154344640	154344785	40226	18,6,14	172121146	6,1,8	158216336	166	149	2.15232e-06	0.000286296	0.086,0.043,0.079	0.033,0.004,0.021	0.05	A3SS	14	146	6	216	Nalm_6
40394	ENSG00000117360.13	PRPF3	chr1	+	150330400	150330498	150330474	150330498	150328319	150328466	40394	18,12,4	0,0,0	23,13,11	0,1,6	223	149	0.00120813	0.052591	1.0,1.0,1.0	1.0,0.897,0.551	0.184	A3SS	12	0	13	1	Nalm_6
40461	ENSG00000196367.14	TRRAP	chr7	+	98983239	98983459	98983263	98983459	98981768	98981960	40461	45,66,52	298280237	8,8,19	307247415	173	149	0	0	0.115,0.169,0.159	0.022,0.027,0.038	0.119	A3SS	52	280	8	307	Nalm_6
40520	ENSG00000171161.13	ZNF672	chr1	+	248847012	248847285	248847174	248847285	248845565	248845662	40520	121111113	8,7,6	127147186	1,3,2	311	149	8.67234e-05	0.00646712	0.879,0.884,0.9	0.984,0.959,0.978	-0.086	A3SS	113	7	147	2	Nalm_6
40571	ENSG00000196954.14	CASP4	chr11	-	104954746	104955001	104954746	104954998	104968518	104968728	40571	70,64,18	1,0,0	70,67,26	4,6,2	152	149	0.000453702	0.0245402	0.986,1.0,1.0	0.945,0.916,0.927	0.066	A3SS	64	0	67	4	Nalm_6
40675	ENSG00000075702.19	WDR62	chr19	+	36093869	36094164	36094030	36094164	36092688	36092811	40675	3,3,1	120,108,75	4,14,12	156121183	310	149	0.00245358	0.0908131	0.012,0.013,0.006	0.012,0.053,0.031	-0.022	A3SS	3	108	12	156	Nalm_6
40689	ENSG00000164024.12	METAP1	chr4	+	99043248	99043319	99043305	99043319	99041042	99041126	40689	710573405	24,35,15	763579681	9,8,8	206	149	2.43687e-08	5.17333e-06	0.955,0.922,0.951	0.984,0.981,0.984	-0.04	A3SS	573	24	681	8	Nalm_6
40699	ENSG00000285292.1	ABCF2-H2BE1	chr7	-	151214878	151215099	151214878	151215082	151215603	151215732	40699	12,12,3	494296136	0,2,0	387355238	166	149	0.000781281	0.0374803	0.021,0.035,0.019	0.0,0.005,0.0	0.023	A3SS	12	296	0	355	Nalm_6
40740	ENSG00000103995.14	CEP152	chr15	-	48752248	48752483	48752248	48752469	48755902	48756553	40740	4,17,6	89,131,72	7,1,4	172111131	163	149	0.000521576	0.0274961	0.039,0.106,0.071	0.036,0.008,0.027	0.048	A3SS	6	89	4	131	Nalm_6
40784	ENSG00000153560.12	UBP1	chr3	-	33404334	33404644	33404334	33404384	33409235	33409346	40784	0,6,1	1,0,0	3,0,4	4,1,0	409	149	0.000955178	0.0437667	0.0,1.0,1.0	0.215,0.0,1.0	0.262	A3SS	1	0	3	1	Nalm_6
40911	ENSG00000285645.1	ENSG00000285645	chr9	-	35812959	35813156	35812959	35813145	35813265	35813338	40911	11,24,3	82,47,14	0,0,1	82,99,35	160	149	6.95222e-13	2.84092e-10	0.111,0.322,0.166	0.0,0.0,0.026	0.191	A3SS	11	47	0	82	Nalm_6
40986	ENSG00000121481.11	RNF2	chr1	+	185091564	185091735	185091578	185091735	185087551	185087640	40986	74,92,28	252,265,80	15,12,16	320279199	163	149	0	0	0.212,0.241,0.242	0.041,0.038,0.068	0.183	A3SS	74	252	15	279	Nalm_6
41026	ENSG00000105397.14	TYK2	chr19	-	10361769	10361955	10361769	10361836	10362077	10362183	41026	338297240	14,15,11	285374521	1,12,11	268	149	0.00209985	0.0811183	0.931,0.917,0.924	0.994,0.945,0.963	-0.043	A3SS	297	14	374	11	Nalm_6
41080	ENSG00000136937.13	NCBP1	chr9	+	97658535	97658743	97658689	97658743	97656010	97656085	41080	121,106,75	6,9,4	170123139	1,1,5	303	149	0.000563204	0.0292114	0.908,0.853,0.902	0.988,0.984,0.932	-0.08	A3SS	106	6	139	1	Nalm_6
41088	ENSG00000116213.16	WRAP73	chr1	-	3632022	3632338	3632022	3632317	3633397	3633503	41088	86,56,58	25,18,10	55,96,59	0,3,4	170	149	4.00264e-10	1.10527e-07	0.751,0.732,0.836	1.0,0.966,0.928	-0.192	A3SS	58	18	59	3	Nalm_6
41093	ENSG00000187961.15	KLHL17	chr1	+	962285	962471	962313	962471	961825	962047	41093	2,2,3	0,0,1	1,5,6	5,1,1	177	149	0.000179142	0.0117588	1.0,1.0,0.716	0.144,0.808,0.835	0.31	A3SS	2	0	5	1	Nalm_6
41106	ENSG00000135837.16	CEP350	chr1	+	180024418	180024582	180024430	180024582	180022697	180022848	41106	115,107,56	31,64,24	200,110,86	21,27,16	161	149	3.80915e-05	0.00330005	0.774,0.607,0.683	0.898,0.79,0.833	-0.152	A3SS	107	31	110	21	Nalm_6
41228	ENSG00000174197.18	MGA	chr15	+	41739905	41740203	41740056	41740203	41736180	41736698	41228	50,29,8	20,18,6	68,48,55	4,10,6	300	149	9.01466e-06	0.000978928	0.554,0.445,0.398	0.894,0.704,0.82	-0.34	A3SS	29	18	55	6	Nalm_6
41313	ENSG00000144554.13	FANCD2	chr3	+	10047883	10048051	10047916	10048051	10046579	10046723	41313	12,15,17	138179159	1,0,0	205233361	182	149	2.15383e-14	1.05009e-11	0.066,0.064,0.08	0.004,0.0,0.0	0.069	A3SS	15	159	0	233	Nalm_6
41346	ENSG00000144554.13	FANCD2	chr3	+	10092115	10092252	10092180	10092252	10088827	10088950	41346	6,4,1	1,2,3	9,16,11	3,0,0	214	149	0.00258057	0.0940346	0.807,0.582,0.188	0.676,1.0,1.0	-0.366	A3SS	4	2	11	0	Nalm_6
41378	ENSG00000135968.22	GCC2	chr2	+	108486498	108486648	108486510	108486648	108485830	108485908	41378	44,59,40	18,36,24	1,1,2	93,68,57	161	149	0	0	0.693,0.603,0.607	0.01,0.013,0.031	0.616	A3SS	44	24	1	68	Nalm_6
41386	ENSG00000206561.14	COLQ	chr3	-	15455898	15456019	15455898	15455985	15456459	15461024	41386	12,7,2	0,0,0	12,6,11	2,1,3	183	149	0.000674004	0.033297	1.0,1.0,1.0	0.83,0.83,0.749	0.197	A3SS	7	0	11	2	Nalm_6
41484	ENSG00000263956.8	NBPF11	chr1	-	148135671	148136037	148135671	148135813	148137710	148137809	41484	8,8,5	0,0,0	9,11,19	5,1,8	373	149	1.32461e-08	2.90862e-06	1.0,1.0,1.0	0.418,0.815,0.487	0.427	A3SS	8	0	11	5	Nalm_6
41539	ENSG00000163312.11	HELQ	chr4	-	83436846	83437110	83436846	83437097	83439862	83440008	41539	4,7,9	44,50,31	1,2,1	82,38,60	162	149	4.91329e-06	0.000588712	0.077,0.114,0.211	0.011,0.046,0.015	0.11	A3SS	7	44	1	60	Nalm_6
41540	ENSG00000163312.11	HELQ	chr4	-	83446834	83447028	83446834	83446986	83448782	83448961	41540	2,12,6	0,0,1	0,1,3	4,0,2	191	149	0.000118922	0.00834033	1.0,1.0,0.824	0.0,1.0,0.539	0.428	A3SS	6	0	1	2	Nalm_6
41542	ENSG00000163312.11	HELQ	chr4	-	83446834	83447035	83446834	83447028	83448782	83448961	41542	18,37,17	2,12,6	32,36,29	0,1,3	156	149	2.12542e-05	0.00201684	0.896,0.747,0.73	1.0,0.972,0.902	-0.167	A3SS	18	6	32	1	Nalm_6
41561	ENSG00000112079.9	STK38	chr6	-	36498362	36498503	36498362	36498486	36506582	36506644	41561	17,15,24	27,23,23	35,21,27	14,9,11	166	149	3.53076e-05	0.00312004	0.361,0.369,0.484	0.692,0.677,0.688	-0.281	A3SS	17	23	27	11	Nalm_6
41562	ENSG00000112079.9	STK38	chr6	-	36498362	36498519	36498362	36498486	36506582	36506644	41562	14,10,19	27,23,23	35,23,27	14,9,11	182	149	5.25967e-07	8.28122e-05	0.298,0.263,0.403	0.672,0.677,0.668	-0.351	A3SS	14	23	27	11	Nalm_6
41758	ENSG00000066027.12	PPP2R5A	chr1	+	212345789	212345933	212345802	212345933	212342187	212342280	41758	16,11,6	38,50,38	2,2,10	94,92,168	162	149	2.32445e-08	4.94953e-06	0.279,0.168,0.127	0.019,0.02,0.052	0.161	A3SS	11	38	2	94	Nalm_6
41903	ENSG00000121940.17	CLCC1	chr1	-	108962308	108962481	108962308	108962469	108963360	108963527	41903	7,1,1	35,35,12	0,1,0	38,42,26	161	149	0.00109056	0.0483911	0.156,0.026,0.072	0.0,0.022,0.0	0.077	A3SS	1	35	0	38	Nalm_6
42017	ENSG00000127946.17	HIP1	chr7	-	75563187	75563281	75563187	75563263	75568198	75568256	42017	1,7,5	42,49,39	2,0,0	40,59,98	167	149	0.000100043	0.00723892	0.021,0.113,0.103	0.043,0.0,0.0	0.065	A3SS	5	42	0	59	Nalm_6
42029	ENSG00000227372.12	TP73-AS1	chr1	-	3738074	3738513	3738074	3738481	3740232	3740387	42029	10,3,9	3,2,1	9,5,23	0,0,0	181	149	0.000715136	0.0349867	0.733,0.553,0.881	1.0,1.0,1.0	-0.278	A3SS	9	2	9	0	Nalm_6
42031	ENSG00000227372.12	TP73-AS1	chr1	-	3739979	3740402	3739979	3740387	3742803	3742983	42031	4,4,2	17,44,30	1,0,0	27,26,63	164	149	0.000441395	0.02404	0.176,0.076,0.057	0.033,0.0,0.0	0.092	A3SS	4	30	0	27	Nalm_6
42039	ENSG00000117543.22	DPH5	chr1	-	100992636	100992754	100992636	100992740	100995109	100995149	42039	34,17,24	34,40,22	0,0,0	123101123	163	149	0	0	0.478,0.28,0.499	0.0,0.0,0.0	0.419	A3SS	24	34	0	123	Nalm_6
42108	ENSG00000158417.11	EIF5B	chr2	+	99360213	99360361	99360273	99360361	99337388	99337589	42108	140,207,27	0,19,0	397,191,75	0,5,1	209	149	0.000105114	0.00754409	1.0,0.886,1.0	1.0,0.965,0.982	-0.02	A3SS	140	0	191	1	Nalm_6
42111	ENSG00000158417.11	EIF5B	chr2	+	99360242	99360361	99360273	99360361	99337388	99337589	42111	84,120,13	0,19,0	242,107,42	0,5,1	180	149	0.000263891	0.0160962	1.0,0.839,1.0	1.0,0.947,0.972	-0.027	A3SS	84	0	107	1	Nalm_6
42133	ENSG00000118705.17	RPN2	chr20	+	37229834	37230059	37229953	37230059	37228677	37228744	42133	16,18,7	2,0,0	14,14,14	1,5,4	268	149	0.000294443	0.0174919	0.816,1.0,1.0	0.886,0.609,0.661	0.22	A3SS	16	0	14	4	Nalm_6
42146	ENSG00000122435.11	TRMT13	chr1	+	100140844	100141019	100140851	100141019	100140407	100140514	42146	13,21,9	24,42,21	9,5,2	91,43,23	156	149	2.50559e-07	4.34142e-05	0.341,0.323,0.29	0.086,0.1,0.077	0.23	A3SS	13	24	5	43	Nalm_6
42148	ENSG00000122435.11	TRMT13	chr1	+	100140844	100141019	100140966	100141019	100140407	100140514	42148	39,61,33	0,5,3	61,36,38	17,15,16	271	149	2.77176e-07	4.76755e-05	1.0,0.87,0.858	0.664,0.569,0.566	0.31	A3SS	39	3	38	16	Nalm_6
42151	ENSG00000122435.11	TRMT13	chr1	+	100140851	100141019	100140966	100141019	100140407	100140514	42151	53,82,47	0,5,3	149,74,59	17,15,16	264	149	2.98583e-05	0.00269235	1.0,0.902,0.898	0.832,0.736,0.675	0.186	A3SS	53	3	74	16	Nalm_6
42153	ENSG00000122435.11	TRMT13	chr1	+	100140864	100141019	100140966	100141019	100140407	100140514	42153	29,40,27	0,5,3	58,31,39	17,15,16	251	149	2.27474e-05	0.00212757	1.0,0.826,0.842	0.669,0.551,0.591	0.286	A3SS	29	3	39	16	Nalm_6
42174	ENSG00000283761.1	ENSG00000283761	chr1	+	100015284	100015420	100015301	100015420	100011364	100011533	42174	3,8,7	57,73,28	3,0,1	103,59,88	166	149	1.22775e-05	0.00127265	0.045,0.09,0.183	0.025,0.0,0.01	0.094	A3SS	7	57	1	88	Nalm_6
42211	ENSG00000221829.10	FANCG	chr9	-	35076449	35076870	35076449	35076583	35076970	35077101	42211	333278220	0,0,1	307343341	6,6,5	436	149	0.000198045	0.0127635	1.0,1.0,0.987	0.946,0.951,0.959	0.044	A3SS	278	0	341	6	Nalm_6
42220	ENSG00000135972.9	MRPS9	chr2	+	105099648	105099900	105099669	105099900	105097154	105097324	42220	12,5,10	263,179,90	0,1,0	198213152	170	149	2.04225e-06	0.000273437	0.038,0.024,0.089	0.0,0.004,0.0	0.049	A3SS	10	179	0	198	Nalm_6
42342	ENSG00000141258.13	SGSM2	chr17	+	2372585	2372786	2372755	2372786	2372342	2372488	42342	3,4,7	0,2,0	0,3,2	2,1,1	319	149	0.00054288	0.028315	1.0,0.483,1.0	0.0,0.584,0.483	0.472	A3SS	4	0	2	1	Nalm_6
42346	ENSG00000141258.13	SGSM2	chr17	+	2372624	2372786	2372755	2372786	2372342	2372488	42346	17,20,9	0,2,0	1,2,2	2,1,1	280	149	0.0010793	0.0480481	1.0,0.842,1.0	0.21,0.516,0.516	0.533	A3SS	17	0	2	1	Nalm_6
42348	ENSG00000141258.13	SGSM2	chr17	+	2372624	2373081	2372952	2373081	2372342	2372488	42348	15,20,5	46,64,40	4,3,4	66,123,82	477	149	4.84697e-09	1.14599e-06	0.092,0.089,0.038	0.019,0.008,0.015	0.059	A3SS	15	46	4	82	Nalm_6
42349	ENSG00000141258.13	SGSM2	chr17	+	2372636	2372786	2372755	2372786	2372342	2372488	42349	3,4,8	0,2,0	0,2,2	2,1,1	268	149	0.000452406	0.0245264	1.0,0.527,1.0	0.0,0.527,0.527	0.491	A3SS	4	0	2	1	Nalm_6
42385	ENSG00000134748.13	PRPF38A	chr1	+	52414731	52414859	52414740	52414859	52414620	52414647	42385	35,9,8	112,77,51	6,5,6	5,3,4	158	149	1.17511e-05	0.00122734	0.228,0.099,0.129	0.531,0.611,0.586	-0.424	A3SS	9	77	6	4	Nalm_6
42387	ENSG00000134748.13	PRPF38A	chr1	+	52414731	52414859	52414761	52414859	52414620	52414647	42387	82,49,19	464349218	31,23,25	551473512	179	149	4.69558e-10	1.27184e-07	0.128,0.105,0.068	0.045,0.039,0.039	0.059	A3SS	49	349	25	512	Nalm_6
42389	ENSG00000134748.13	PRPF38A	chr1	+	52414740	52414859	52414761	52414859	52414620	52414647	42389	159,117,62	464349218	30,21,23	551473512	170	149	0	0	0.231,0.227,0.2	0.046,0.037,0.038	0.179	A3SS	117	349	23	512	Nalm_6
42390	ENSG00000134748.13	PRPF38A	chr1	+	52414749	52414859	52414761	52414859	52414620	52414647	42390	40,38,9	464349218	25,16,19	551473512	161	149	6.29713e-05	0.00497952	0.074,0.092,0.037	0.04,0.03,0.033	0.033	A3SS	38	349	19	512	Nalm_6
42412	ENSG00000054267.22	ARID4B	chr1	-	235176747	235176903	235176747	235176870	235177799	235177913	42412	5,5,6	0,1,0	16,2,5	3,0,3	182	149	0.00278645	0.099588	1.0,0.804,1.0	0.814,1.0,0.577	0.138	A3SS	5	0	5	3	Nalm_6
42454	ENSG00000055044.11	NOP58	chr2	+	202297357	202297513	202297378	202297513	202295673	202295837	42454	31,33,12	535601253	19,6,4	959582450	170	149	1.81387e-09	4.62923e-07	0.048,0.046,0.04	0.017,0.009,0.008	0.033	A3SS	31	535	6	582	Nalm_6
42458	ENSG00000055044.11	NOP58	chr2	+	202299682	202300137	202300013	202300137	202297844	202297906	42458	1,2,2	1,4,0	6,5,1	1,1,0	480	149	0.000306602	0.0180024	0.237,0.134,1.0	0.651,0.608,1.0	-0.296	A3SS	2	1	5	1	Nalm_6
42462	ENSG00000055044.11	NOP58	chr2	+	202299718	202300137	202300013	202300137	202297844	202297906	42462	1,2,3	1,4,0	10,7,1	1,1,0	444	149	0.00130153	0.0558316	0.251,0.144,1.0	0.77,0.701,1.0	-0.359	A3SS	2	1	7	1	Nalm_6
42493	ENSG00000183814.16	LIN9	chr1	-	226297718	226297832	226297718	226297813	226301172	226301205	42493	15,13,5	53,95,25	6,5,5	130,84,60	168	149	0.0001565	0.0105468	0.201,0.108,0.151	0.039,0.05,0.069	0.101	A3SS	13	53	5	84	Nalm_6
42511	ENSG00000169359.16	SLC33A1	chr3	-	155827957	155828391	155827957	155828377	155829687	155829903	42511	6,8,5	86,80,52	0,0,0	154119120	163	149	1.62759e-07	2.93522e-05	0.06,0.084,0.081	0.0,0.0,0.0	0.075	A3SS	6	80	0	120	Nalm_6
42542	ENSG00000242588.6	ENSG00000242588	chr7	+	128577952	128578033	128577963	128578033	128574750	128574791	42542	70,94,50	60,86,56	149127142	2,2,4	160	149	0	0	0.521,0.504,0.454	0.986,0.983,0.971	-0.487	A3SS	70	60	142	2	Nalm_6
42574	ENSG00000100099.21	HPS4	chr22	-	26465454	26465764	26465454	26465551	26466050	26466104	42574	269255268	246203129	379357562	430528509	362	149	0.00192813	0.0758527	0.31,0.341,0.461	0.266,0.218,0.312	0.105	A3SS	268	203	379	509	Nalm_6
42575	ENSG00000100099.21	HPS4	chr22	-	26465454	26465586	26465454	26465551	26466225	26468623	42575	222227232	1043974719	309305484	82510921288	184	149	0.00200614	0.0782252	0.147,0.159,0.207	0.233,0.184,0.233	-0.046	A3SS	227	974	309	1092	Nalm_6
42576	ENSG00000100099.21	HPS4	chr22	-	26465454	26465764	26465454	26465551	26466225	26468623	42576	272255268	1043974719	376358561	82510921288	362	149	0.0010601	0.0473123	0.097,0.097,0.133	0.158,0.119,0.152	-0.034	A3SS	268	974	376	1092	Nalm_6
42602	ENSG00000167992.14	VWCE	chr11	-	61268921	61269079	61268921	61269018	61271694	61271760	42602	9,15,5	1,3,0	13,13,8	8,8,3	210	149	0.0017086	0.0688599	0.865,0.78,1.0	0.536,0.536,0.654	0.306	A3SS	9	1	13	8	Nalm_6
42615	ENSG00000100077.16	GRK3	chr22	+	25718226	25718381	25718244	25718381	25714407	25714570	42615	3,6,3	64,57,55	3,0,0	80,74,96	167	149	0.00156407	0.0650797	0.04,0.086,0.046	0.032,0.0,0.0	0.047	A3SS	3	57	0	80	Nalm_6
42725	ENSG00000121741.17	ZMYM2	chr13	+	19993643	19993919	19993825	19993919	19993062	19993564	42725	41,62,21	75,92,32	56,66,75	44,56,59	331	149	8.07877e-05	0.0060952	0.197,0.233,0.228	0.364,0.347,0.364	-0.139	A3SS	41	75	66	56	Nalm_6
42739	ENSG00000100852.14	ARHGAP5	chr14	+	32117139	32117287	32117142	32117287	32116747	32116823	42739	13,10,2	0,0,0	15,7,11	10,0,0	152	149	0.000500634	0.0266504	1.0,1.0,1.0	0.595,1.0,1.0	0.135	A3SS	10	0	11	0	Nalm_6
42771	ENSG00000162517.13	PEF1	chr1	-	31630339	31630750	31630339	31630714	31632494	31632638	42771	0,0,0	8,4,3	3,2,0	0,2,2	185	149	0.00270116	0.097228	0.0,0.0,0.0	1.0,0.446,0.0	-0.482	A3SS	0	4	2	2	Nalm_6
42794	ENSG00000171988.20	JMJD1C	chr10	-	63192938	63193151	63192938	63193091	63193344	63193649	42794	83,119,73	5,15,4	125,89,115	1,0,0	209	149	1.15062e-08	2.56598e-06	0.922,0.85,0.929	0.989,1.0,1.0	-0.096	A3SS	83	5	115	0	Nalm_6
42803	ENSG00000171608.17	PIK3CD	chr1	+	9710104	9710596	9710423	9710596	9651731	9651802	42803	19,34,17	16,13,4	37,29,43	40,55,54	468	149	0.00149874	0.0631796	0.274,0.454,0.575	0.227,0.144,0.202	0.243	A3SS	19	13	37	54	Nalm_6
42901	ENSG00000134186.12	PRPF38B	chr1	+	108693182	108693642	108693571	108693642	108692340	108692867	42901	8,11,6	0,4,2	6,5,3	1,0,0	538	149	0.000139939	0.00960299	1.0,0.432,0.454	0.624,1.0,1.0	-0.246	A3SS	8	2	5	0	Nalm_6
42926	ENSG00000112343.11	TRIM38	chr6	+	25971818	25972099	25971868	25972099	25963048	25963282	42926	2,4,1	0,5,0	0,1,2	2,3,5	199	149	0.00167439	0.068185	1.0,0.375,1.0	0.0,0.2,0.23	0.648	A3SS	2	0	1	3	Nalm_6
42929	ENSG00000112343.11	TRIM38	chr6	+	25971818	25972099	25971922	25972099	25969324	25969420	42929	4,14,3	19,26,9	9,12,7	3,3,4	253	149	6.56122e-06	0.000742201	0.11,0.241,0.164	0.639,0.702,0.508	-0.445	A3SS	4	19	9	3	Nalm_6
42931	ENSG00000112343.11	TRIM38	chr6	+	25971868	25972099	25971922	25972099	25969324	25969420	42931	378347173	19,26,9	477435474	3,3,4	203	149	5.53335e-13	2.28757e-10	0.936,0.907,0.934	0.992,0.991,0.989	-0.065	A3SS	347	19	474	3	Nalm_6
42956	ENSG00000130787.14	HIP1R	chr12	+	122855697	122855903	122855815	122855903	122855550	122855612	42956	1,4,0	17,15,4	0,1,6	1,0,0	267	149	0.000129539	0.00899573	0.032,0.13,0.0	0.0,1.0,1.0	-0.613	A3SS	1	15	1	0	Nalm_6
42959	ENSG00000130787.14	HIP1R	chr12	+	122855815	122855903	122855830	122855903	122855550	122855612	42959	27,19,8	108,89,78	2,9,3	79,90,147	164	149	2.31098e-07	4.05391e-05	0.185,0.162,0.085	0.022,0.083,0.018	0.103	A3SS	19	89	3	90	Nalm_6
43090	ENSG00000142864.15	SERBP1	chr1	-	67424883	67424986	67424883	67424959	67425082	67425223	43090	328309173	771685362	245230229	151413201281	176	149	0	0	0.265,0.276,0.288	0.12,0.129,0.131	0.15	A3SS	309	685	230	1320	Nalm_6
43106	ENSG00000172046.20	USP19	chr3	-	49112283	49112402	49112283	49112393	49112488	49112629	43106	114,137,92	19,10,8	109139143	1,0,4	158	149	4.18106e-09	9.98566e-07	0.85,0.928,0.916	0.99,1.0,0.971	-0.089	A3SS	114	10	139	1	Nalm_6
43345	ENSG00000241679.2	ENSG00000241679	chr3	+	143131556	143131893	143131717	143131893	143123361	143123576	43345	3,15,3	1,1,0	1,2,0	0,2,2	310	149	7.41484e-05	0.0056853	0.59,0.878,1.0	1.0,0.325,0.0	0.381	A3SS	3	1	1	2	Nalm_6
43347	ENSG00000103253.19	HAGHL	chr16	+	728793	728868	728796	728868	728571	728604	43347	65,24,6	2,2,0	13,34,21	4,3,5	152	149	0.00262954	0.0954276	0.97,0.922,1.0	0.761,0.917,0.805	0.136	A3SS	24	2	21	4	Nalm_6
43364	ENSG00000131378.14	RFTN1	chr3	-	16323375	16323472	16323375	16323457	16326772	16326876	43364	11,3,4	146,94,85	7,1,2	180197235	164	149	0.00218409	0.0834155	0.064,0.028,0.041	0.034,0.005,0.008	0.029	A3SS	4	94	2	197	Nalm_6
43368	ENSG00000114346.14	ECT2	chr3	+	172762397	172762546	172762415	172762546	172761609	172761683	43368	49,42,35	89146127	0,1,0	240170218	167	149	0	0	0.329,0.204,0.197	0.0,0.005,0.0	0.242	A3SS	42	127	0	218	Nalm_6
43415	ENSG00000163584.18	RPL22L1	chr3	-	170868012	170868213	170868012	170868134	170868297	170868390	43415	20,22,7	593562167	21,19,30	73,144,53	228	149	1.88738e-15	1.0506e-12	0.022,0.025,0.027	0.158,0.079,0.27	-0.144	A3SS	20	562	21	73	Nalm_6
43481	ENSG00000230124.8	ACBD6	chr1	-	180273337	180273408	180273337	180273398	180273936	180274112	43481	1,7,4	16,8,8	0,0,0	28,17,12	159	149	4.83147e-07	7.71007e-05	0.055,0.451,0.319	0.0,0.0,0.0	0.275	A3SS	4	8	0	17	Nalm_6
43492	ENSG00000230124.8	ACBD6	chr1	-	180286982	180287406	180286982	180287402	180288269	180288517	43492	7,3,0	11,13,12	0,2,0	11,4,16	153	149	0.00228464	0.0863574	0.383,0.183,0.0	0.0,0.327,0.0	0.08	A3SS	3	12	0	11	Nalm_6
43503	ENSG00000161618.10	ALDH16A1	chr19	+	49461618	49462036	49461887	49462036	49460821	49460899	43503	77,56,52	3,2,5	70138123	0,1,2	418	149	0.000601106	0.0307264	0.901,0.909,0.788	1.0,0.98,0.956	-0.113	A3SS	56	3	123	1	Nalm_6
43560	ENSG00000108883.13	EFTUD2	chr17	-	44852408	44852582	44852408	44852562	44853516	44854356	43560	4,2,4	16,3,5	0,0,0	7,7,6	169	149	1.60746e-06	0.000219802	0.181,0.37,0.414	0.0,0.0,0.0	0.322	A3SS	4	5	0	7	Nalm_6
43588	ENSG00000125107.19	CNOT1	chr16	-	58539767	58539917	58539767	58539907	58541500	58541620	43588	8,10,7	5,19,7	8,10,7	0,0,0	159	149	2.98757e-11	1.01054e-08	0.6,0.33,0.484	1.0,1.0,1.0	-0.529	A3SS	8	7	8	0	Nalm_6
43589	ENSG00000125107.19	CNOT1	chr16	-	58539767	58539959	58539767	58539907	58541500	58541620	43589	645584526	5,19,7	625684985	0,0,0	201	149	0.000959662	0.0438825	0.99,0.958,0.982	1.0,1.0,1.0	-0.023	A3SS	584	7	684	0	Nalm_6
43713	ENSG00000007968.7	E2F2	chr1	-	23520912	23521101	23520912	23521065	23521836	23522056	43713	2,4,5	6,5,8	0,0,0	11,14,17	185	149	7.27906e-08	1.42151e-05	0.212,0.392,0.335	0.0,0.0,0.0	0.313	A3SS	4	6	0	14	Nalm_6
43715	ENSG00000007968.7	E2F2	chr1	-	23520912	23521071	23520912	23521069	23521836	23522056	43715	572524421	2,4,10	7219341148	18,25,21	151	149	0.00210587	0.081218	0.996,0.992,0.976	0.975,0.974,0.982	0.011	A3SS	524	4	934	21	Nalm_6
43716	ENSG00000007968.7	E2F2	chr1	-	23520912	23521101	23520912	23521069	23521836	23522056	43716	2,4,5	2,4,10	0,0,0	18,25,21	181	149	6.62981e-09	1.53166e-06	0.452,0.452,0.292	0.0,0.0,0.0	0.399	A3SS	4	4	0	21	Nalm_6
43872	ENSG00000010803.16	SCMH1	chr1	-	41113282	41113553	41113282	41113526	41116921	41117010	43872	22,19,25	238192179	12,11,10	231300384	176	149	1.0532e-06	0.000152571	0.073,0.077,0.106	0.042,0.03,0.022	0.054	A3SS	22	192	11	300	Nalm_6
43968	ENSG00000259529.2	ENSG00000259529	chr14	+	24151130	24151379	24151208	24151379	24150597	24150888	43968	70,42,52	3,3,5	66,53,101	0,0,0	227	149	5.59744e-05	0.00452752	0.939,0.902,0.872	1.0,1.0,1.0	-0.096	A3SS	52	3	66	0	Nalm_6
43972	ENSG00000259529.2	ENSG00000259529	chr14	+	24151181	24151379	24151208	24151379	24150597	24150888	43972	4,2,3	3,3,5	1,1,4	0,0,0	176	149	4.62758e-10	1.25824e-07	0.53,0.361,0.337	1.0,1.0,1.0	-0.591	A3SS	3	3	1	0	Nalm_6
[truncated: 44,629 more rows]

## Sheet: Supp_Table_4
Enrichment FDR	nGenes	Pathway Genes	Fold Enrichment	Pathway	URL	Genes
[truncated: 18 more rows]

## Sheet: Supp_Table_Three
KEGG
[truncated: 2 more rows]

## Sheet: Supp_Table_5
Name	Primer
[truncated: 61 more rows]
